# Supplementary material for: RNA-Seq reveals different responses to drought in Neotropical trees from savannas and seasonally dry forests
Source: BMC Plant Biol. 2021 Oct 12;21:463. doi: 10.1186/s12870-021-03244-7 (PMC8507309; doi:10.1186/s12870-021-03244-7)
Supplement: Supplementary file 1 — Additional file 1 Supplementary Tables with summary of sequence data analysis and results of functional annotation and enrichment analysis, acronyms and Transcription Factor Families among differentially expressed genes (DEGs), including Tables S1 to S7. Table S1 Summary of sequence data for each library before and after filtering. % loss is the percentage of reads removed after filtering; Table S2 Alignment of RNA-seq reads of each library in the reference genome of Handroanthus impetiginosus, using the software STAR. % mapping is the percentage of reads mapped to one contig of the reference genome; % multiple is the percentage of reads mapped to more than one contig; % non-alignment is the percentage of reads not aligned to the reference genome; % MAPQ > = 30 is the percentage of reads with mapping alignment > = 30; Table S3 Functional enrichment of GO terms for up- and down-regulated genes in Tabebuia aurea, based on the Fisher exact test with a false discord rate (FDR) < 0.05. Ontology is the class of gene function; F, molecular function; P, biological process; C, cellular component; Number in BG/Ref, number of GO terms in the reference genome; Table S4 Functional enrichment of GO terms for up and down-regulated genes in Handroanthus impetiginosus, based on the Fisher exact test with a false discord rate (FDR) < 0.05. Ontology is the class of gene function; F, molecular function; P, biological process; C, cellular component; Number in BG/Ref, number of GO terms in the reference genome; Table S5 Functional enrichment of GO terms for up and down-regulated genes in Handroanthus serratifolius, based on the Fisher exact test with a false discord rate (FDR) < 0.05. Ontology is the class of gene function; F, molecular function; P, biological process; C, cellular component; Number in BG/Ref, number of GO terms in the reference genome; Table S6 Functional anotation of Handroanthus impetiginosus genes with differential expression represented by log2-fold-change, in T. aur [file 12870_2021_3244_MOESM1_ESM.xlsx]

## Sheet: Table S1
Table S1 Summary of sequence data for each library before and after filtering. % loss is the percentage of reads removed after filtering
Species/Individual	Treatment	Number of reads	Reads filtered	% loss
T. aurea 1	Drought	16982882	16756329	1.33
T. aurea 2	Drought	19505962	19273351	1.19
T. aurea 3	Drought	30590478	30215938	1.22
T. aurea 1	Wet	16212304	16007484	1.26
T. aurea 2	Wet	23034040	22616006	1.81
T. aurea 3	Wet	28235269	27886855	1.23
H. impetiginosus 1	Drought	15517114	15308886	1.19
H. impetiginosus 2	Drought	18500235	18180218	1.24
H. impetiginosus 3	Drought	38663451	38193633	1.13
H. impetiginosus 1	Wet	18358842	18162523	1.22
H. impetiginosus 2	Wet	23166817	22890711	1.22
H. impetiginosus 3	Wet	30341259	29966204	1.21
H. ochraceus 1	Drought	18778580	18567132	1.34
H. ochraceus 2	Drought	22147466	21876897	1.73
H. ochraceus 1	Wet	19428853	19194446	1.07
H. serratifolius 1	Drought	17831927	17647252	1.04
H. serratifolius 2	Drought	18305377	17999874	1.67
H. serratifolius 3	Drought	34,513,50	33847661	1.93
H. serratifolius 1	Wet	16759202	16497402	1.56
H. serratifolius 2	Wet	18325785	18086635	1.3
H. serratifolius 3	Wet	38114087	37650198	1.22

## Sheet: Table S2
Table S2 Alignment of RNA-seq reads of each library in the reference genome of Handroanthus impetiginosus, using the software STAR. % mapping is the percentage of reads mapped to one contig of the reference genome; % multiple is the percentage of reads mapped to more than one contig; % non-alignment is the percentage of reads not aligned to the reference genome; ,% MAPQ >= 30 is the percentage of…
Species/Individual	Treatment	% Mapping	% Multiple	% non-alignment	% MAPQ >= 30
T. aurea 1	Drought	78.18	21.81	0.01	79.80
T. aurea 2	Drought	78.71	21,32	0.01	80.20
T. aurea 3	Drought	78.70	21.30	0.01	80.30
T. aurea 1	Wet	78.19	21.81	0.00	79.90
T. aurea 2	Wet	77.66	22.32	0.02	79.40
T. aurea 3	Wet	76.79	23.20	0.01	78.90
H. impetiginosus 1	Drought	79.84	20.15	0.01	82.00
H. impetiginosus 2	Drought	78.21	21.79	0.00	81.10
H. impetiginosus 3	Drought	80.07	19.92	0.01	82.30
H. impetiginosus 1	Wet	80.07	19.92	0.01	82.30
H. impetiginosus 2	Wet	79.77	20.23	0.01	81.70
H. impetiginosus 3	Wet	77.95	22.03	0.02	80.50
H. ochraceus 1	Drought	76.25	23.73	0.02	78.20
H. ochraceus 2	Drought	75.53	24.46	0.01	78.20
H. ochraceus 1	Wet	68.45	31.55	0.00	72.70
H. serratifolius 1	Drought	80.64	19.35	0.01	82.20
H. serratifolius 2	Drought	79.27	20.71	0.02	81.30
H. serratifolius 3	Drought	79.69	20.30	0.01	81.80
H. serratifolius 1	Wet	78.23	21.77	0.00	80.10
H. serratifolius 2	Wet	78.45	21.54	0.01	80.20
H. serratifolius 3	Wet	78.01	21.98	0.01	79.90

## Sheet: Table S3
Table S3 Functional enrichment of GO terms for up- and down-regulated genes in Tabebuia aurea, based on the Fisher exact test with a false discord rate (FDR) < 0.05. Ontology, is the class of gene function; F, molecular function; P, biological process; C, cellular component; Number in BG/Ref, number of GO terms in the reference genome
GO term	Ontology	GO term description	Number in input list	Number in BG/Ref	p-value	FDR	Expression
GO:0004497	F	monooxygenase activity	6	358	0.00057	0.021	Down
GO:0020037	F	heme binding	5	315	0.002	0.036	Down
GO:0046906	F	tetrapyrrole binding	5	362	0.0036	0.044	Down
GO:0006012	P	galactose metabolic process	11	107	3e-10	7.2e-08	Up
GO:0009312	P	oligosaccharide biosynthetic process	8	51	2.5e-09	3e-07	Up
GO:0019318	P	hexose metabolic process	14	334	1.5e-07	1.2e-05	Up
GO:0046351	P	disaccharide biosynthetic process	6	38	2.4e-07	1.4e-05	Up
GO:0005996	P	monosaccharide metabolic process	14	355	3.1e-07	1.5e-05	Up
GO:0005992	P	trehalose biosynthetic process	5	26	8.7e-07	3.5e-05	Up
GO:0005991	P	trehalose metabolic process	5	27	1.1e-06	3.6e-05	Up
GO:0044723	P	single-organism carbohydrate metabolic process	23	1014	1.7e-06	5e-05	Up
GO:0032940	P	secretion by cell	7	97	5.4e-06	0.00014	Up
GO:0046903	P	secretion	7	99	6.2e-06	0.00015	Up
GO:0016192	P	vesicle-mediated transport	12	430	6.1e-05	0.0012	Up
GO:0005975	P	carbohydrate metabolic process	25	1456	6.2e-05	0.0012	Up
GO:0016051	P	carbohydrate biosynthetic process	12	454	0.0001	0.0018	Up
GO:0009311	P	oligosaccharide metabolic process	11	423	0.00022	0.0037	Up
GO:0006887	P	exocytosis	5	82	0.00026	0.0042	Up
GO:0009064	P	glutamine family amino acid metabolic process	8	246	0.00035	0.0052	Up
GO:0009409	P	response to cold	5	96	0.00054	0.007	Up
GO:0006520	P	cellular amino acid metabolic process	15	793	0.00056	0.007	Up
GO:0006970	P	response to osmotic stress	7	202	0.00055	0.007	Up
GO:0006560	P	proline metabolic process	6	150	0.00063	0.0073	Up
GO:0044699	P	single-organism process	103	10115	0.00064	0.0073	Up
GO:0006525	P	arginine metabolic process	6	154	0.00073	0.0079	Up
GO:0016311	P	dephosphorylation	11	498	0.00083	0.0082	Up
GO:0009651	P	response to salt stress	6	157	0.0008	0.0082	Up
GO:0048193	P	Golgi vesicle transport	5	113	0.0011	0.011	Up
GO:0072524	P	pyridine-containing compound metabolic process	8	300	0.0012	0.011	Up
GO:0044710	P	single-organism metabolic process	69	6600	0.0016	0.014	Up
GO:0005984	P	disaccharide metabolic process	9	394	0.0019	0.015	Up
GO:0044765	P	single-organism transport	20	1367	0.0019	0.015	Up
GO:1901606	P	alpha-amino acid catabolic process	5	133	0.0023	0.018	Up
GO:1902578	P	single-organism localization	20	1414	0.0027	0.021	Up
GO:0009063	P	cellular amino acid catabolic process	5	141	0.003	0.022	Up
GO:0034637	P	cellular carbohydrate biosynthetic process	6	205	0.0031	0.022	Up
GO:0044281	P	small molecule metabolic process	42	3773	0.0033	0.023	Up
GO:0048580	P	regulation of post-embryonic development	5	146	0.0034	0.023	Up
GO:0009628	P	response to abiotic stimulus	13	779	0.0035	0.023	Up
GO:0097305	P	response to alcohol	7	289	0.0041	0.026	Up
GO:0009737	P	response to abscisic acid	7	289	0.0041	0.026	Up
GO:0006568	P	tryptophan metabolic process	6	225	0.0048	0.029	Up
GO:0006586	P	indolalkylamine metabolic process	6	225	0.0048	0.029	Up
GO:2000026	P	regulation of multicellular organismal development	6	232	0.0056	0.032	Up
GO:0006767	P	water-soluble vitamin metabolic process	6	237	0.0062	0.034	Up
GO:0005985	P	sucrose metabolic process	8	391	0.0061	0.034	Up
GO:0009266	P	response to temperature stimulus	5	171	0.0067	0.036	Up
GO:0005982	P	starch metabolic process	8	399	0.0069	0.036	Up
GO:0006766	P	vitamin metabolic process	6	244	0.0071	0.037	Up
GO:0046395	P	carboxylic acid catabolic process	5	175	0.0073	0.037	Up
GO:0009066	P	aspartate family amino acid metabolic process	7	342	0.0099	0.048	Up
GO:0006576	P	cellular biogenic amine metabolic process	6	262	0.0098	0.048	Up
GO:0016054	P	organic acid catabolic process	5	192	0.011	0.049	Up
GO:0051239	P	regulation of multicellular organismal process	6	267	0.011	0.049	Up
GO:0071702	P	organic substance transport	17	1299	0.01	0.049	Up
GO:0006733	P	oxidoreduction coenzyme metabolic process	7	349	0.011	0.049	Up
GO:0044106	P	cellular amine metabolic process	6	270	0.011	0.05	Up
GO:0008378	F	galactosyltransferase activity	11	57	2.5e-13	1.7e-11	Up
GO:0047216	F	inositol 3-alpha-galactosyltransferase activity	6	10	2.1e-11	7.1e-10	Up
GO:0035250	F	UDP-galactosyltransferase activity	6	18	1.8e-09	4e-08	Up
GO:0047268	F	galactinol-raffinose galactosyltransferase activity	5	11	6.7e-09	1.1e-07	Up
GO:0042578	F	phosphoric ester hydrolase activity	13	507	7.2e-05	0.00096	Up
GO:0016758	F	transferase activity, transferring hexosyl groups	13	532	0.00012	0.0013	Up
GO:0016791	F	phosphatase activity	11	417	0.00019	0.0018	Up
GO:0016757	F	transferase activity, transferring glycosyl groups	16	810	0.00024	0.002	Up
GO:0016614	F	oxidoreductase activity, acting on CH-OH group of donors	9	304	0.00031	0.0022	Up
GO:0016903	F	oxidoreductase activity, acting on the aldehyde or oxo group of donors	5	90	0.0004	0.0027	Up
GO:0008194	F	UDP-glycosyltransferase activity	8	357	0.0036	0.0022	Up
GO:0016616	F	oxidoreductase activity, acting on the CH-OH group of donors, NAD or NADP as acceptor	6	248	0.0076	0.0039	Up
GO:0016788	F	hydrolase activity, acting on ester bonds	16	1146	0.0072	0.039	Up

## Sheet: Table S4
Table S4 Functional enrichment of GO terms for up and down regulated genes in Handroanthus impetiginosus, based on the Fisher exact test with a false discord rate (FDR) < 0.05. Ontology, is the class of gene function; F, molecular function; P, biological process; C, cellular component; Number in BG/Ref, number of GO terms in the reference genome
GO term	Ontology	Description	Number in input list	Number in BG/Ref	p-value	FDR	Expression
GO:0044281	P	small molecule metabolic process	41	3773	9.6e-05	0.0046	Down
GO:0044710	P	single-organism metabolic process	65	6600	4.5e-05	0.0046	Down
GO:0072528	P	pyrimidine-containing compound biosynthetic process	5	89	0.00013	0.0046	Down
GO:0019693	P	ribose phosphate metabolic process	12	580	0.00011	0.0046	Down
GO:0006566	P	threonine metabolic process	5	88	0.00012	0.0046	Down
GO:0044711	P	single-organism biosynthetic process	27	2203	0.00018	0.0049	Down
GO:0006544	P	glycine metabolic process	5	107	0.0003	0.0049	Down
GO:0055086	P	nucleobase-containing small molecule metabolic process	15	921	0.00024	0.0049	Down
GO:0006563	P	L-serine metabolic process	5	106	0.00029	0.0049	Down
GO:0009112	P	nucleobase metabolic process	8	305	0.0003	0.0049	Down
GO:1901135	P	carbohydrate derivative metabolic process	17	1111	0.0002	0.0049	Down
GO:0044262	P	cellular carbohydrate metabolic process	12	661	0.00036	0.0053	Down
GO:0006144	P	purine nucleobase metabolic process	7	242	0.00039	0.0054	Down
GO:1901566	P	organonitrogen compound biosynthetic process	23	1890	0.00051	0.0058	Down
GO:0019752	P	carboxylic acid metabolic process	20	1535	0.00048	0.0058	Down
GO:0019682	P	glyceraldehyde-3-phosphate metabolic process	5	119	0.00049	0.0058	Down
GO:0043436	P	oxoacid metabolic process	20	1555	0.00056	0.0059	Down
GO:0006164	P	purine nucleotide biosynthetic process	5	138	0.00096	0.0079	Down
GO:0009152	P	purine ribonucleotide biosynthetic process	5	135	0.00087	0.0079	Down
GO:0009117	P	nucleotide metabolic process	12	743	0.00097	0.0079	Down
GO:0006081	P	cellular aldehyde metabolic process	5	136	0.0009	0.0079	Down
GO:1901137	P	carbohydrate derivative biosynthetic process	9	448	0.00089	0.0079	Down
GO:0006753	P	nucleoside phosphate metabolic process	12	750	0.001	0.0081	Down
GO:0072521	P	purine-containing compound metabolic process	11	659	0.0012	0.0087	Down
GO:0009150	P	purine ribonucleotide metabolic process	9	484	0.0015	0.011	Down
GO:0072522	P	purine-containing compound biosynthetic process	5	156	0.0016	0.011	Down
GO:0006163	P	purine nucleotide metabolic process	9	495	0.0018	0.011	Down
GO:0019637	P	organophosphate metabolic process	15	1123	0.0017	0.011	Down
GO:0044723	P	single-organism carbohydrate metabolic process	14	1014	0.0017	0.011	Down
GO:0055114	P	oxidation-reduction process	24	2218	0.0018	0.011	Down
GO:0009260	P	ribonucleotide biosynthetic process	5	165	0.0021	0.012	Down
GO:0046390	P	ribose phosphate biosynthetic process	5	165	0.0021	0.012	Down
GO:0009259	P	ribonucleotide metabolic process	9	514	0.0022	0.012	Down
GO:1901659	P	glycosyl compound biosynthetic process	5	170	0.0024	0.013	Down
GO:0072527	P	pyrimidine-containing compound metabolic process	5	179	0.003	0.015	Down
GO:1901564	P	organonitrogen compound metabolic process	38	4215	0.0034	0.017	Down
GO:0090407	P	organophosphate biosynthetic process	7	371	0.0044	0.021	Down
GO:0006520	P	cellular amino acid metabolic process	11	793	0.0047	0.022	Down
GO:0016052	P	carbohydrate catabolic process	7	379	0.0049	0.023	Down
GO:0044724	P	single-organism carbohydrate catabolic process	5	211	0.0059	0.027	Down
GO:0006073	P	cellular glucan metabolic process	8	501	0.0065	0.028	Down
GO:0009165	P	nucleotide biosynthetic process	5	218	0.0068	0.029	Down
GO:1901615	P	organic hydroxy compound metabolic process	5	219	0.0069	0.029	Down
GO:1901293	P	nucleoside phosphate biosynthetic process	5	223	0.0074	0.03	Down
GO:0005975	P	carbohydrate metabolic process	16	1456	0.0074	0.03	Down
GO:0009167	P	purine ribonucleoside monophosphate metabolic process	7	429	0.0093	0.033	Down
GO:0009126	P	purine nucleoside monophosphate metabolic process	7	429	0.0093	0.033	Down
GO:0044699	P	single-organism process	76	10115	0.0089	0.033	Down
GO:0044042	P	glucan metabolic process	8	527	0.0086	0.033	Down
GO:0009116	P	nucleoside metabolic process	8	533	0.0092	0.033	Down
GO:0044264	P	cellular polysaccharide metabolic process	8	548	0.011	0.038	Down
GO:0009066	P	aspartate family amino acid metabolic process	6	342	0.011	0.038	Down
GO:0009161	P	ribonucleoside monophosphate metabolic process	7	459	0.013	0.044	Down
GO:1901657	P	glycosyl compound metabolic process	8	571	0.013	0.044	Down
GO:0009123	P	nucleoside monophosphate metabolic process	7	464	0.014	0.045	Down
GO:0046128	P	purine ribonucleoside metabolic process	7	471	0.015	0.047	Down
GO:0042278	P	purine nucleoside metabolic process	7	476	0.016	0.049	Down
GO:0009570	C	chloroplast stroma	18	507	1.2e-09	5.8e-08	Down
GO:0009532	C	plastid stroma	18	532	2.5e-09	6.1e-08	Down
GO:0044434	C	chloroplast part	26	1148	5.7e-09	9.4e-08	Down
GO:0044435	C	plastid part	26	1174	8.9e-09	1.1e-07	Down
GO:0009507	C	chloroplast	37	2244	2.9e-08	2.9e-07	Down
GO:0009536	C	plastid	37	2412	1.6e-07	1.3e-06	Down
GO:0009941	C	chloroplast envelope	12	510	3.3e-05	0.00023	Down
GO:0009526	C	plastid envelope	12	524	4.3e-05	0.00026	Down
GO:0009579	C	thylakoid	10	553	0.0011	0.0058	Down
GO:0031975	C	envelope	13	926	0.0021	0.0093	Down
GO:0031967	C	organelle envelope	13	922	0.002	0.0093	Down
GO:0044446	C	intracellular organelle part	38	4356	0.0054	0.021	Down
GO:0044422	C	organelle part	38	4367	0.0056	0.021	Down
GO:0044444	C	cytoplasmic part	57	7239	0.008	0.028	Down
GO:0009414	P	response to water deprivation	7	106	6.7e-05	0.0091	Up
GO:0009415	P	response to water	7	109	8e-05	0.0091	Up
GO:0006012	P	galactose metabolic process	6	107	0.00053	0.04	Up
GO:0008378	F	galactosyltransferase activity	5	57	0.0002	0.014	Up

## Sheet: Table S5
Table S5 Functional enrichment of GO terms for up and down regulated genes in Handroanthus serratifolius, based on the Fisher exact test with a false discord rate (FDR) < 0.05. Ontology, is the class of gene function; F, molecular function; P, biological process; C, cellular component; Number in BG/Ref, number of GO terms in the reference genome
GO term	Ontology	Description	Number in input list	Number in BG/Ref	p-value	FDR	Expression
GO:0098869	P	cellular oxidant detoxification	22	35	5.9e-16	3e-13	Down
GO:1990748	P	cellular detoxification	22	35	5.9e-16	3e-13	Down
GO:0009636	P	response to toxic substance	25	59	1.2e-12	4.1e-10	Down
GO:0098754	P	detoxification	22	47	2.2e-12	5.7e-10	Down
GO:0015976	P	carbon utilization	33	126	1.4e-09	2.9e-07	Down
GO:0015979	P	photosynthesis	53	274	4.1e-09	7.1e-07	Down
GO:0006020	P	inositol metabolic process	15	35	3.1e-08	4.6e-06	Down
GO:0019682	P	glyceraldehyde-3-phosphate metabolic process	29	119	7.4e-08	9.6e-06	Down
GO:0009112	P	nucleobase metabolic process	53	305	1.6e-07	1.9e-05	Down
GO:0042221	P	response to chemical	184	1527	2e-07	2e-05	Down
GO:0072489	P	methylammonium transmembrane transport	6	6	2.9e-07	2.7e-05	Down
GO:0006081	P	cellular aldehyde metabolic process	30	136	4.6e-07	4e-05	Down
GO:0043436	P	oxoacid metabolic process	183	1555	9.3e-07	6.9e-05	Down
GO:0019752	P	carboxylic acid metabolic process	181	1535	9.3e-07	6.9e-05	Down
GO:0034660	P	ncRNA metabolic process	67	450	1.6e-06	0.00011	Down
GO:0015843	P	methylammonium transport	6	7	1.9e-06	0.00012	Down
GO:0044711	P	single-organism biosynthetic process	243	2203	3.1e-06	0.00019	Down
GO:0035246	P	peptidyl-arginine N-methylation	7	11	5.8e-06	0.0003	Down
GO:0034969	P	histone arginine methylation	7	11	5.8e-06	0.0003	Down
GO:0035247	P	peptidyl-arginine omega-N-methylation	7	11	5.8e-06	0.0003	Down
GO:0006144	P	purine nucleobase metabolic process	41	242	6.9e-06	0.00034	Down
GO:0072596	P	establishment of protein localization to chloroplast	9	20	1.1e-05	0.00049	Down
GO:0072598	P	protein localization to chloroplast	9	20	1.1e-05	0.00049	Down
GO:0045036	P	protein targeting to chloroplast	9	20	1.1e-05	0.00049	Down
GO:0006364	P	rRNA processing	35	199	1.3e-05	0.00054	Down
GO:0019253	P	reductive pentose-phosphate cycle	8	16	1.4e-05	0.00054	Down
GO:0015995	P	chlorophyll biosynthetic process	14	47	1.4e-05	0.00055	Down
GO:0016072	P	rRNA metabolic process	35	201	1.7e-05	0.00062	Down
GO:0044724	P	single-organism carbohydrate catabolic process	36	211	2e-05	0.00073	Down
GO:0015994	P	chlorophyll metabolic process	22	103	2.5e-05	0.00086	Down
GO:0019252	P	starch biosynthetic process	9	22	2.9e-05	0.00095	Down
GO:0016051	P	carbohydrate biosynthetic process	63	454	2.9e-05	0.00095	Down
GO:0046939	P	nucleotide phosphorylation	36	215	3.1e-05	0.00096	Down
GO:0055086	P	nucleobase-containing small molecule metabolic process	111	921	3.5e-05	0.0011	Down
GO:0006090	P	pyruvate metabolic process	41	260	3.9e-05	0.0011	Down
GO:0006165	P	nucleoside diphosphate phosphorylation	32	184	3.8e-05	0.0011	Down
GO:0009132	P	nucleoside diphosphate metabolic process	33	193	4.2e-05	0.0012	Down
GO:0006189	P	de novo' IMP biosynthetic process	7	14	4.8e-05	0.0013	Down
GO:1901566	P	organonitrogen compound biosynthetic process	204	1890	5.2e-05	0.0014	Down
GO:0006098	P	pentose-phosphate shunt	21	101	5.7e-05	0.0014	Down
GO:0043038	P	amino acid activation	21	101	5.7e-05	0.0014	Down
GO:0043039	P	tRNA aminoacylation	21	101	5.7e-05	0.0014	Down
GO:0006778	P	porphyrin-containing compound metabolic process	22	109	6.2e-05	0.0015	Down
GO:0044283	P	small molecule biosynthetic process	119	1016	6.4e-05	0.0015	Down
GO:0055085	P	transmembrane transport	165	1490	6.7e-05	0.0016	Down
GO:0033013	P	tetrapyrrole metabolic process	22	110	7.1e-05	0.0016	Down
GO:0006006	P	glucose metabolic process	33	199	7.7e-05	0.0017	Down
GO:0018216	P	peptidyl-arginine methylation	7	15	8.4e-05	0.0018	Down
GO:0018195	P	peptidyl-arginine modification	7	15	8.4e-05	0.0018	Down
GO:0009218	P	pyrimidine ribonucleotide metabolic process	12	42	9.1e-05	0.0018	Down
GO:0009220	P	pyrimidine ribonucleotide biosynthetic process	12	42	9.1e-05	0.0018	Down
GO:0046496	P	nicotinamide nucleotide metabolic process	41	270	9.2e-05	0.0018	Down
GO:0019751	P	polyol metabolic process	18	82	8.9e-05	0.0018	Down
GO:0019693	P	ribose phosphate metabolic process	74	580	0.00011	0.002	Down
GO:0019362	P	pyridine nucleotide metabolic process	42	281	0.00011	0.0021	Down
GO:0051186	P	cofactor metabolic process	88	719	0.00012	0.0022	Down
GO:0072524	P	pyridine-containing compound metabolic process	44	300	0.00012	0.0022	Down
GO:0044281	P	small molecule metabolic process	375	3773	0.00013	0.0023	Down
GO:0051156	P	glucose 6-phosphate metabolic process	21	107	0.00014	0.0023	Down
GO:0006213	P	pyrimidine nucleoside metabolic process	13	50	0.00014	0.0023	Down
GO:0046040	P	IMP metabolic process	7	16	0.00014	0.0023	Down
GO:0006188	P	IMP biosynthetic process	7	16	0.00014	0.0023	Down
GO:0006757	P	ATP generation from ADP	29	172	0.00015	0.0024	Down
GO:0006096	P	glycolytic process	29	172	0.00015	0.0024	Down
GO:0008643	P	carbohydrate transport	33	206	0.00015	0.0024	Down
GO:0019310	P	inositol catabolic process	5	8	0.00016	0.0024	Down
GO:0042026	P	protein refolding	5	8	0.00016	0.0024	Down
GO:0006739	P	NADP metabolic process	21	108	0.00016	0.0024	Down
GO:1901564	P	organonitrogen compound metabolic process	414	4215	0.00016	0.0024	Down
GO:0046031	P	ADP metabolic process	29	173	0.00017	0.0024	Down
GO:0005978	P	glycogen biosynthetic process	6	12	0.00017	0.0025	Down
GO:0009735	P	response to cytokinin	21	109	0.00018	0.0026	Down
GO:0009179	P	purine ribonucleoside diphosphate metabolic process	29	176	0.00022	0.003	Down
GO:0009135	P	purine nucleoside diphosphate metabolic process	29	176	0.00022	0.003	Down
GO:0009185	P	ribonucleoside diphosphate metabolic process	29	176	0.00022	0.003	Down
GO:0009117	P	nucleotide metabolic process	89	743	0.00022	0.003	Down
GO:0072528	P	pyrimidine-containing compound biosynthetic process	18	89	0.00027	0.0036	Down
GO:0009657	P	plastid organization	24	137	0.00029	0.0039	Down
GO:0006753	P	nucleoside phosphate metabolic process	89	750	0.0003	0.0039	Down
GO:0046174	P	polyol catabolic process	8	23	0.00031	0.004	Down
GO:0044743	P	intracellular protein transmembrane import	15	68	0.00032	0.004	Down
GO:0009658	P	chloroplast organization	17	83	0.00033	0.0042	Down
GO:0019919	P	peptidyl-arginine methylation, to asymmetrical-dimethyl arginine	5	9	0.00034	0.0042	Down
GO:0017038	P	protein import	24	139	0.00037	0.0045	Down
GO:0065002	P	intracellular protein transmembrane transport	15	69	0.00037	0.0045	Down
GO:0043648	P	dicarboxylic acid metabolic process	33	217	0.0004	0.0048	Down
GO:0072488	P	ammonium transmembrane transport	8	24	0.00043	0.0051	Down
GO:1901616	P	organic hydroxy compound catabolic process	9	30	0.00046	0.0054	Down
GO:0006457	P	protein folding	40	283	0.00049	0.0055	Down
GO:0006112	P	energy reserve metabolic process	7	19	0.00049	0.0055	Down
GO:0006526	P	arginine biosynthetic process	6	14	0.00049	0.0055	Down
GO:0045037	P	protein import into chloroplast stroma	6	14	0.00049	0.0055	Down
GO:0005977	P	glycogen metabolic process	7	19	0.00049	0.0055	Down
GO:0009416	P	response to light stimulus	42	303	0.00055	0.0061	Down
GO:0009084	P	glutamine family amino acid biosynthetic process	10	37	0.00057	0.0062	Down
GO:0015696	P	ammonium transport	8	25	0.00058	0.0063	Down
GO:0009423	P	chorismate biosynthetic process	5	10	0.00063	0.0067	Down
GO:0009161	P	ribonucleoside monophosphate metabolic process	58	459	0.00067	0.0069	Down
GO:1901135	P	carbohydrate derivative metabolic process	122	1111	0.00066	0.0069	Down
GO:0072527	P	pyrimidine-containing compound metabolic process	28	179	0.00066	0.0069	Down
GO:0006418	P	tRNA aminoacylation for protein translation	18	96	0.00069	0.0071	Down
GO:0046132	P	pyrimidine ribonucleoside biosynthetic process	10	38	0.00071	0.0073	Down
GO:0006779	P	porphyrin-containing compound biosynthetic process	14	66	0.00075	0.0075	Down
GO:0009174	P	pyrimidine ribonucleoside monophosphate biosynthetic process	8	26	0.00078	0.0076	Down
GO:0046164	P	alcohol catabolic process	8	26	0.00078	0.0076	Down
GO:0046131	P	pyrimidine ribonucleoside metabolic process	11	45	0.00077	0.0076	Down
GO:0019685	P	photosynthesis, dark reaction	8	26	0.00078	0.0076	Down
GO:0006082	P	organic acid metabolic process	276	2783	0.0008	0.0077	Down
GO:0006094	P	gluconeogenesis	29	190	0.00081	0.0077	Down
GO:0016053	P	organic acid biosynthetic process	84	725	0.00087	0.0081	Down
GO:0009123	P	nucleoside monophosphate metabolic process	58	464	0.00086	0.0081	Down
GO:0030490	P	maturation of SSU-rRNA	14	67	0.00087	0.0081	Down
GO:0009260	P	ribonucleotide biosynthetic process	26	165	0.0009	0.0082	Down
GO:0046390	P	ribose phosphate biosynthetic process	26	165	0.0009	0.0082	Down
GO:0006220	P	pyrimidine nucleotide metabolic process	13	60	0.00092	0.0082	Down
GO:0006221	P	pyrimidine nucleotide biosynthetic process	13	60	0.00092	0.0082	Down
GO:0019319	P	hexose biosynthetic process	29	192	0.00095	0.0083	Down
GO:0046364	P	monosaccharide biosynthetic process	29	192	0.00095	0.0083	Down
GO:0016571	P	histone methylation	11	46	0.00094	0.0083	Down
GO:0034470	P	ncRNA processing	46	350	0.00099	0.0085	Down
GO:0009156	P	ribonucleoside monophosphate biosynthetic process	22	132	0.0001	0.0087	Down
GO:0009173	P	pyrimidine ribonucleoside monophosphate metabolic process	8	27	0.0001	0.0088	Down
GO:0006520	P	cellular amino acid metabolic process	90	793	0.0011	0.009	Down
GO:0007007	P	inner mitochondrial membrane organization	5	11	0.0011	0.009	Down
GO:0046490	P	isopentenyl diphosphate metabolic process	6	16	0.0011	0.009	Down
GO:0072521	P	purine-containing compound metabolic process	77	659	0.0011	0.009	Down
GO:0046134	P	pyrimidine nucleoside biosynthetic process	10	40	0.0011	0.009	Down
GO:0009240	P	isopentenyl diphosphate biosynthetic process	6	16	0.0011	0.009	Down
GO:0019288	P	isopentenyl diphosphate biosynthetic process, methylerythritol 4-phosphate pathway	6	16	0.0011	0.009	Down
GO:1901607	P	alpha-amino acid biosynthetic process	44	333	0.0011	0.009	Down
GO:0044710	P	single-organism metabolic process	614	6600	0.0012	0.0095	Down
GO:0006066	P	alcohol metabolic process	18	101	0.0013	0.01	Down
GO:0046483	P	heterocycle metabolic process	413	4343	0.0014	0.0011	Down
GO:0009259	P	ribonucleotide metabolic process	62	514	0.0014	0.0011	Down
GO:1901576	P	organic substance biosynthetic process	488	5192	0.0015	0.0011	Down
GO:0008652	P	cellular amino acid biosynthetic process	44	338	0.0015	0.0011	Down
GO:0009124	P	nucleoside monophosphate biosynthetic process	22	137	0.0017	0.0013	Down
GO:0006725	P	cellular aromatic compound metabolic process	419	4423	0.0017	0.0013	Down
GO:0016052	P	carbohydrate catabolic process	48	379	0.0017	0.0013	Down
GO:0006732	P	coenzyme metabolic process	66	559	0.0018	0.0013	Down
GO:0009314	P	response to radiation	43	332	0.0019	0.0014	Down
GO:0019684	P	photosynthesis, light reaction	22	139	0.002	0.0015	Down
GO:0006206	P	pyrimidine nucleobase metabolic process	23	148	0.0021	0.0015	Down
GO:0007005	P	mitochondrion organization	26	175	0.0021	0.0015	Down
GO:0009130	P	pyrimidine nucleoside monophosphate biosynthetic process	8	30	0.0022	0.0015	Down
GO:0043650	P	dicarboxylic acid biosynthetic process	8	30	0.0022	0.0015	Down
GO:0000462	P	maturation of SSU-rRNA from tricistronic rRNA transcript (SSU-rRNA, 5.8S rRNA, LSU-rRNA)	12	58	0.0022	0.0015	Down
GO:0033014	P	tetrapyrrole biosynthetic process	14	74	0.0024	0.0016	Down
GO:0009867	P	jasmonic acid mediated signaling pathway	7	24	0.0024	0.0016	Down
GO:0046686	P	response to cadmium ion	9	37	0.0024	0.0016	Down
GO:0046394	P	carboxylic acid biosynthetic process	77	679	0.0024	0.0016	Down
GO:0071395	P	cellular response to jasmonic acid stimulus	7	24	0.0024	0.0016	Down
GO:0046148	P	pigment biosynthetic process	22	141	0.0024	0.0016	Down
GO:0019637	P	organophosphate metabolic process	119	1123	0.0025	0.0017	Down
GO:0009611	P	response to wounding	12	59	0.0025	0.0017	Down
GO:0009058	P	biosynthetic process	509	5475	0.0026	0.0017	Down
GO:0034637	P	cellular carbohydrate biosynthetic process	29	205	0.0026	0.0017	Down
GO:0009553	P	embryo sac development	14	75	0.0027	0.0018	Down
GO:0009129	P	pyrimidine nucleoside monophosphate metabolic process	8	31	0.0027	0.0018	Down
GO:0006091	P	generation of precursor metabolites and energy	70	611	0.0028	0.0018	Down
GO:1901657	P	glycosyl compound metabolic process	66	571	0.0029	0.0019	Down
GO:0071806	P	protein transmembrane transport	16	92	0.003	0.0019	Down
GO:0002252	P	immune effector process	7	25	0.003	0.0019	Down
GO:0090407	P	organophosphate biosynthetic process	46	371	0.0031	0.02	Down
GO:0042254	P	ribosome biogenesis	89	812	0.0031	0.02	Down
GO:0033692	P	cellular polysaccharide biosynthetic process	24	162	0.0032	0.02	Down
GO:0009116	P	nucleoside metabolic process	62	533	0.0033	0.02	Down
GO:0044699	P	single-organism process	912	10115	0.0033	0.02	Down
GO:0009064	P	glutamine family amino acid metabolic process	33	246	0.0033	0.02	Down
GO:0009165	P	nucleotide biosynthetic process	30	218	0.0034	0.021	Down
GO:0009753	P	response to jasmonic acid	12	61	0.0034	0.021	Down
GO:0009250	P	glucan biosynthetic process	19	119	0.0035	0.021	Down
GO:0048826	P	cotyledon morphogenesis	5	14	0.0038	0.023	Down
GO:0046417	P	chorismate metabolic process	5	14	0.0038	0.023	Down
GO:0044249	P	cellular biosynthetic process	461	4968	0.004	0.024	Down
GO:0009089	P	lysine biosynthetic process via diaminopimelate	6	20	0.0041	0.024	Down
GO:0005975	P	carbohydrate metabolic process	148	1456	0.0041	0.024	Down
GO:0046451	P	diaminopimelate metabolic process	6	20	0.0041	0.024	Down
GO:0032787	P	monocarboxylic acid metabolic process	90	831	0.0041	0.024	Down
GO:1901360	P	organic cyclic compound metabolic process	430	4619	0.0042	0.024	Down
GO:0080134	P	regulation of response to stress	15	87	0.0043	0.025	Down
GO:1901293	P	nucleoside phosphate biosynthetic process	30	223	0.0047	0.027	Down
GO:0006399	P	tRNA metabolic process	32	243	0.005	0.028	Down
GO:0000271	P	polysaccharide biosynthetic process	26	187	0.0053	0.03	Down
GO:0009113	P	purine nucleobase biosynthetic process	5	15	0.0053	0.03	Down
GO:0006817	P	phosphate ion transport	6	21	0.0054	0.03	Down
GO:0009119	P	ribonucleoside metabolic process	58	505	0.0056	0.031	Down
GO:1990542	P	mitochondrial transmembrane transport	9	42	0.0059	0.032	Down
GO:0009628	P	response to abiotic stimulus	84	779	0.006	0.033	Down
GO:0009561	P	megagametogenesis	8	35	0.0061	0.033	Down
GO:0032543	P	mitochondrial translation	8	35	0.0061	0.033	Down
GO:0061077	P	chaperone-mediated protein folding	10	50	0.0063	0.034	Down
GO:0003002	P	regionalization	15	91	0.0066	0.035	Down
GO:0007389	P	pattern specification process	17	109	0.007	0.038	Down
GO:0009167	P	purine ribonucleoside monophosphate metabolic process	50	429	0.0072	0.038	Down
GO:0015698	P	inorganic anion transport	18	118	0.0072	0.038	Down
GO:0009126	P	purine nucleoside monophosphate metabolic process	50	429	0.0072	0.038	Down
GO:0007006	P	mitochondrial membrane organization	5	16	0.0072	0.038	Down
GO:0010033	P	response to organic substance	103	990	0.0074	0.038	Down
GO:0000460	P	maturation of 5.8S rRNA	7	29	0.0074	0.038	Down
GO:0046112	P	nucleobase biosynthetic process	7	29	0.0074	0.038	Down
GO:0006733	P	oxidoreduction coenzyme metabolic process	42	349	0.0075	0.039	Down
GO:0006536	P	glutamate metabolic process	13	76	0.008	0.041	Down
GO:0006833	P	water transport	11	60	0.0085	0.043	Down
GO:0042044	P	fluid transport	11	60	0.0085	0.043	Down
GO:0006163	P	purine nucleotide metabolic process	56	495	0.0085	0.043	Down
GO:0046049	P	UMP metabolic process	6	23	0.0087	0.043	Down
GO:0006222	P	UMP biosynthetic process	6	23	0.0087	0.043	Down
GO:0006448	P	regulation of translational elongation	15	94	0.0089	0.044	Down
GO:0055114	P	oxidation-reduction process	213	2218	0.0093	0.046	Down
GO:0042440	P	pigment metabolic process	24	177	0.0096	0.047	Down
GO:0006265	P	DNA topological change	5	17	0.0096	0.047	Down
GO:0010089	P	xylem development	5	17	0.0096	0.047	Down
GO:0034641	P	cellular nitrogen compound metabolic process	475	5207	0.0097	0.047	Down
GO:1901137	P	carbohydrate derivative biosynthetic process	51	448	0.01	0.05	Down
GO:0016851	F	magnesium chelatase activity	8	8	1.9e-09	2.3e-07	Down
GO:0051003	F	ligase activity, forming nitrogen-metal bonds, forming coordination complexes	8	8	1.9e-09	2.3e-07	Down
GO:0051002	F	ligase activity, forming nitrogen-metal bonds	8	8	1.9e-09	2.3e-07	Down
GO:0015200	F	methylammonium transmembrane transporter activity	6	7	1.9e-06	0.00017	Down
GO:0016879	F	ligase activity, forming carbon-nitrogen bonds	26	119	3.1e-06	0.00022	Down
GO:0035639	F	purine ribonucleoside triphosphate binding	282	2654	1e-05	0.00027	Down
GO:0005275	F	amine transmembrane transporter activity	6	8	7e-06	0.00027	Down
GO:0017076	F	purine nucleotide binding	282	2667	1.4e-05	0.00027	Down
GO:0001883	F	purine nucleoside binding	282	2660	1.2e-05	0.00027	Down
GO:0001882	F	nucleoside binding	285	2676	7.8e-06	0.00027	Down
GO:0008469	F	histone-arginine N-methyltransferase activity	8	16	1.4e-05	0.00027	Down
GO:0016274	F	protein-arginine N-methyltransferase activity	8	16	1.4e-05	0.00027	Down
GO:0016273	F	arginine N-methyltransferase activity	8	16	1.4e-05	0.00027	Down
GO:0032550	F	purine ribonucleoside binding	282	2660	1.2e-05	0.00027	Down
GO:0032549	F	ribonucleoside binding	284	2674	9.7e-06	0.00027	Down
GO:0032555	F	purine ribonucleotide binding	282	2661	1.2e-05	0.00027	Down
GO:0032553	F	ribonucleotide binding	287	2708	1e-05	0.00027	Down
GO:0097367	F	carbohydrate derivative binding	293	2764	8.5e-06	0.00027	Down
GO:0003924	F	GTPase activity	31	168	1.5e-05	0.00028	Down
GO:0008266	F	poly(U) RNA binding	5	6	2e-05	0.00033	Down
GO:0030515	F	snoRNA binding	10	26	2e-05	0.00033	Down
GO:0016874	F	ligase activity	61	444	5.2e-05	0.00083	Down
GO:0016725	F	oxidoreductase activity, acting on CH or CH2 groups	9	24	6.6e-05	0.001	Down
GO:0005525	F	GTP binding	46	311	6.9e-05	0.001	Down
GO:0032561	F	guanyl ribonucleotide binding	46	312	7.5e-05	0.0011	Down
GO:0019001	F	guanyl nucleotide binding	46	315	9.4e-05	0.0012	Down
GO:0042054	F	histone methyltransferase activity	11	36	9.1e-05	0.0012	Down
GO:0050113	F	inositol oxygenase activity	5	8	0.00016	0.002	Down
GO:0052592	F	oxidoreductase activity, acting on CH or CH2 groups, with an iron-sulfur protein as acceptor	5	8	0.00016	0.002	Down
GO:0005215	F	transporter activity	191	1815	0.0003	0.0035	Down
GO:0008236	F	serine-type peptidase activity	38	262	0.00041	0.0045	Down
GO:0017171	F	serine hydrolase activity	38	262	0.00041	0.0045	Down
GO:0016774	F	phosphotransferase activity, carboxyl group as acceptor	6	14	0.00049	0.0051	Down
GO:0035242	F	protein-arginine omega-N asymmetric methyltransferase activity	6	14	0.00049	0.0051	Down
GO:0008519	F	ammonium transmembrane transporter activity	8	25	0.00058	0.0059	Down
GO:0016875	F	ligase activity, forming carbon-oxygen bonds	18	96	0.00069	0.0061	Down
GO:0008187	F	poly-pyrimidine tract binding	5	10	0.00063	0.0061	Down
GO:0005524	F	ATP binding	237	2348	0.00069	0.0061	Down
GO:0016876	F	ligase activity, forming aminoacyl-tRNA and related compounds	18	96	0.00069	0.0061	Down
GO:0004812	F	aminoacyl-tRNA ligase activity	18	96	0.00069	0.0061	Down
GO:0050247	F	raucaffricine beta-glucosidase activity	9	32	0.00077	0.0065	Down
GO:0050506	F	vomilenine glucosyltransferase activity	9	32	0.00077	0.0065	Down
GO:0032559	F	adenyl ribonucleotide binding	237	2355	0.0008	0.0065	Down
GO:0030554	F	adenyl nucleotide binding	237	2358	0.00085	0.0067	Down
GO:0022857	F	transmembrane transporter activity	154	1458	0.00083	0.0067	Down
GO:0015144	F	carbohydrate transmembrane transporter activity	24	152	0.0013	0.0099	Down
GO:0016881	F	acid-amino acid ligase activity	8	28	0.0013	0.0099	Down
GO:1901476	F	carbohydrate transporter activity	24	152	0.0013	0.0099	Down
GO:0070008	F	serine-type exopeptidase activity	14	72	0.0018	0.013	Down
GO:0070330	F	aromatase activity	6	19	0.0031	0.021	Down
GO:0004525	F	ribonuclease III activity	6	19	0.0031	0.021	Down
GO:0038023	F	signaling receptor activity	14	76	0.0031	0.021	Down
GO:0032296	F	double-stranded RNA-specific ribonuclease activity	6	19	0.0031	0.021	Down
GO:0004872	F	receptor activity	22	145	0.0034	0.022	Down
GO:0060089	F	molecular transducer activity	22	145	0.0034	0.022	Down
GO:0005200	F	structural constituent of cytoskeleton	8	33	0.0042	0.024	Down
GO:0016712	F	oxidoreductase activity, acting on paired donors, with incorporation or reduction of molecular oxygen, reduced flavin or flavoprotein as one donor, and incorporation of one atom of oxygen	6	20	0.0041	0.024	Down
GO:0031420	F	alkali metal ion binding	6	20	0.0041	0.024	Down
GO:0004743	F	pyruvate kinase activity	6	20	0.0041	0.024	Down
GO:0016861	F	intramolecular oxidoreductase activity, interconverting aldoses and ketoses	8	33	0.0042	0.024	Down
GO:0030955	F	potassium ion binding	6	20	0.0041	0.024	Down
GO:0051119	F	sugar transmembrane transporter activity	17	104	0.0044	0.025	Down
GO:0008276	F	protein methyltransferase activity	13	71	0.0045	0.025	Down
GO:0004185	F	serine-type carboxypeptidase activity	12	65	0.0058	0.032	Down
GO:0005254	F	chloride channel activity	6	22	0.0069	0.036	Down
GO:0005247	F	voltage-gated chloride channel activity	6	22	0.0069	0.036	Down
GO:0016891	F	endoribonuclease activity, producing 5'-phosphomonoesters	9	43	0.0069	0.036	Down
GO:0036094	F	small molecule binding	358	3843	0.0073	0.038	Down
GO:0000166	F	nucleotide binding	351	3767	0.0076	0.038	Down
GO:1901265	F	nucleoside phosphate binding	351	3767	0.0076	0.038	Down
GO:0051082	F	unfolded protein binding	18	119	0.0078	0.039	Down
GO:0003746	F	translation elongation factor activity	12	68	0.0083	0.041	Down
GO:0097159	F	organic cyclic compound binding	577	6368	0.0085	0.041	Down
GO:1901363	F	heterocyclic compound binding	576	6361	0.0089	0.041	Down
GO:0046906	F	tetrapyrrole binding	43	362	0.0086	0.041	Down
GO:0016853	F	isomerase activity	46	393	0.0088	0.041	Down
GO:0004252	F	serine-type endopeptidase activity	22	158	0.0094	0.041	Down
GO:0008170	F	N-methyltransferase activity	14	86	0.0094	0.041	Down
GO:0003916	F	DNA topoisomerase activity	5	17	0.0096	0.041	Down
GO:0005372	F	water transmembrane transporter activity	10	53	0.0096	0.041	Down
GO:0015250	F	water channel activity	10	53	0.0096	0.041	Down
GO:0019205	F	nucleobase-containing compound kinase activity	14	86	0.0094	0.041	Down
GO:0048037	F	cofactor binding	61	552	0.01	0.043	Down
GO:0015108	F	chloride transmembrane transporter activity	6	24	0.011	0.045	Down
GO:0016893	F	endonuclease activity, active with either ribo- or deoxyribonucleic acids and producing 5'-phosphomonoesters	10	54	0.011	0.045	Down
GO:0005507	F	copper ion binding	27	209	0.012	0.048	Down
GO:0016701	F	oxidoreductase activity, acting on single donors with incorporation of molecular oxygen	11	63	0.012	0.049	Down
GO:0016884	F	carbon-nitrogen ligase activity, with glutamine as amido-N-donor	10	55	0.012	0.05	Down
GO:0044434	C	chloroplast part	239	1148	8.7e-39	1.5e-36	Down
GO:0044435	C	plastid part	240	1174	1.2e-37	1.1e-35	Down
GO:0009507	C	chloroplast	368	2244	6.2e-34	3.6e-32	Down
GO:0009536	C	plastid	379	2412	3.8e-31	1.7e-29	Down
GO:0009941	C	chloroplast envelope	125	510	2.6e-28	9e-27	Down
GO:0009526	C	plastid envelope	127	524	3.1e-28	9e-27	Down
GO:0009570	C	chloroplast stroma	113	507	3e-22	7.5e-21	Down
GO:0009532	C	plastid stroma	115	532	1.7e-21	3.8e-20	Down
GO:0009579	C	thylakoid	113	553	3.4e-19	6.7e-18	Down
GO:0009534	C	chloroplast thylakoid	94	418	3.8e-19	6.7e-18	Down
GO:0031976	C	plastid thylakoid	94	422	7.4e-19	1.2e-17	Down
GO:0042651	C	thylakoid membrane	80	346	2.5e-17	3.7e-16	Down
GO:0009535	C	chloroplast thylakoid membrane	75	317	6.1e-17	8.2e-16	Down
GO:0055035	C	plastid thylakoid membrane	75	321	1.3e-16	1.6e-15	Down
GO:0034357	C	photosynthetic membrane	82	373	2.3e-16	2.7e-15	Down
GO:0031967	C	organelle envelope	151	922	9.5e-16	1e-14	Down
GO:0031975	C	envelope	151	926	1.4e-15	1.4e-14	Down
GO:0044436	C	thylakoid part	85	411	3e-15	2.9e-14	Down
GO:0031984	C	organelle subcompartment	114	689	1.1e-12	9.8e-12	Down
GO:0010007	C	magnesium chelatase complex	8	8	1.9e-09	1.7e-08	Down
GO:0032040	C	small-subunit processome	17	52	4.1e-07	3.5e-06	Down
GO:0030684	C	preribosome	25	103	6.1e-07	4.9e-06	Down
GO:0030686	C	90S preribosome	15	44	1.1e-06	8.1e-06	Down
GO:0044452	C	nucleolar part	17	59	3e-06	2.2e-05	Down
GO:0005730	C	nucleolus	51	319	3.4e-06	2.4e-05	Down
GO:0044446	C	intracellular organelle part	444	4356	5e-06	3.3e-05	Down
GO:0044422	C	organelle part	444	4367	6.2e-06	4e-05	Down
GO:0031969	C	chloroplast membrane	25	122	1.5e-05	9.3e-05	Down
GO:0044444	C	cytoplasmic part	702	7239	1.5e-05	9.3e-05	Down
GO:0042170	C	plastid membrane	25	126	2.8e-05	0.00016	Down
GO:0010319	C	stromule	8	18	4e-05	0.00022	Down
GO:0000326	C	protein storage vacuole	6	11	9.3e-05	0.00051	Down
GO:0048046	C	apoplast	31	185	0.0001	0.00054	Down
GO:0005618	C	cell wall	66	510	0.00016	0.00081	Down
GO:0030312	C	external encapsulating structure	66	513	0.00019	0.00093	Down
GO:0000322	C	storage vacuole	6	13	0.0003	0.0015	Down
GO:0010598	C	NAD(P)H dehydrogenase complex (plastoquinone)	5	9	0.00034	0.0016	Down
GO:0005737	C	cytoplasm	802	8629	0.00042	0.0019	Down
GO:0042807	C	central vacuole	7	20	0.0007	0.0032	Down
GO:0009986	C	cell surface	6	15	0.00076	0.0033	Down
GO:0043227	C	membrane-bounded organelle	763	8279	0.0011	0.0045	Down
GO:0043231	C	intracellular membrane-bounded organelle	760	8250	0.0011	0.0046	Down
GO:0009505	C	plant-type cell wall	26	179	0.0029	0.012	Down
GO:0009501	C	amyloplast	5	14	0.0038	0.015	Down
GO:0043229	C	intracellular organelle	826	9162	0.0044	0.017	Down
GO:0043226	C	organelle	826	9172	0.0048	0.018	Down
GO:0009706	C	chloroplast inner membrane	9	43	0.0069	0.026	Down
GO:0015630	C	microtubule cytoskeleton	24	174	0.0078	0.028	Down
GO:0009528	C	plastid inner membrane	9	44	0.0081	0.029	Down
GO:0005874	C	microtubule	18	122	0.01	0.035	Down
GO:0009295	C	nucleoid	8	39	0.012	0.041	Down
GO:0070647	P	protein modification by small protein conjugation or removal	84	447	3.6e-12	3.7e-09	Up
GO:0016567	P	protein ubiquitination	69	345	1.5e-11	7.6e-09	Up
GO:0032446	P	protein modification by small protein conjugation	70	373	2e-10	7e-08	Up
GO:0006511	P	ubiquitin-dependent protein catabolic process	67	361	7.7e-10	2e-07	Up
GO:0019941	P	modification-dependent protein catabolic process	67	366	1.4e-09	2.9e-07	Up
GO:0043632	P	modification-dependent macromolecule catabolic process	67	371	2.5e-09	4.2e-07	Up
GO:0046395	P	carboxylic acid catabolic process	40	175	4.5e-09	6.7e-07	Up
GO:0044248	P	cellular catabolic process	174	1322	5.7e-09	7.3e-07	Up
GO:0044282	P	small molecule catabolic process	49	248	1.6e-08	1.7e-06	Up
GO:1901575	P	organic substance catabolic process	206	1646	1.6e-08	1.7e-06	Up
GO:0016054	P	organic acid catabolic process	41	192	2.3e-08	2.2e-06	Up
GO:0044257	P	cellular protein catabolic process	78	485	2.8e-08	2.4e-06	Up
GO:0044712	P	single-organism catabolic process	112	784	3.5e-08	2.7e-06	Up
GO:0016192	P	vesicle-mediated transport	71	430	3.8e-08	2.7e-06	Up
GO:0051603	P	proteolysis involved in cellular protein catabolic process	76	472	3.9e-08	2.7e-06	Up
GO:0030163	P	protein catabolic process	82	534	9.8e-08	6.3e-06	Up
GO:0044265	P	cellular macromolecule catabolic process	90	607	1.3e-07	7.7e-06	Up
GO:0006635	P	fatty acid beta-oxidation	15	38	1.6e-07	9.1e-06	Up
GO:0009062	P	fatty acid catabolic process	15	39	2.4e-07	1.3e-05	Up
GO:2000142	P	regulation of DNA-templated transcription, initiation	11	22	4e-07	1.8e-05	Up
GO:0060260	P	regulation of transcription initiation from RNA polymerase II promoter	11	22	5e-07	1.8e-05	Up
GO:0060261	P	positive regulation of transcription initiation from RNA polymerase II promoter	11	22	6e-07	1.8e-05	Up
GO:2000144	P	positive regulation of DNA-templated transcription, initiation	11	22	7e-07	1.8e-05	Up
GO:0007033	P	vacuole organization	17	51	8e-07	1.8e-05	Up
GO:0072329	P	monocarboxylic acid catabolic process	16	46	4.8e-07	2e-05	Up
GO:0019395	P	fatty acid oxidation	15	42	7.4e-07	2.9e-05	Up
GO:0009056	P	catabolic process	209	1779	1.1e-06	4.2e-05	Up
GO:0045944	P	positive regulation of transcription from RNA polymerase II promoter	18	60	1.2e-06	4.3e-05	Up
GO:0034440	P	lipid oxidation	15	45	2e-06	7.2e-05	Up
GO:0045898	P	regulation of RNA polymerase II transcriptional preinitiation complex assembly	10	21	2.4e-06	8.1e-05	Up
GO:0045899	P	positive regulation of RNA polymerase II transcriptional preinitiation complex assembly	10	21	2.4e-06	8.1e-05	Up
GO:0006914	P	autophagy	16	53	4.1e-06	0.00013	Up
GO:0070897	P	DNA-templated transcriptional preinitiation complex assembly	11	27	5e-06	0.00015	Up
GO:0051123	P	RNA polymerase II transcriptional preinitiation complex assembly	11	27	6e-06	0.00015	Up
GO:0009063	P	cellular amino acid catabolic process	29	141	5.1e-06	0.00015	Up
GO:0006366	P	transcription from RNA polymerase II promoter	42	246	8.1e-06	0.00023	Up
GO:1901565	P	organonitrogen compound catabolic process	48	297	9.1e-06	0.00023	Up
GO:1902680	P	positive regulation of RNA biosynthetic process	28	138	9.7e-06	0.00023	Up
GO:0045893	P	positive regulation of transcription, DNA-templated	28	138	9.7e-06	0.00023	Up
GO:0006352	P	DNA-templated transcription, initiation	19	75	9.4e-06	0.00023	Up
GO:1903508	P	positive regulation of nucleic acid-templated transcription	28	138	9.7e-06	0.00023	Up
GO:0000422	P	mitophagy	8	15	8.8e-06	0.00023	Up
GO:0061726	P	mitochondrion disassembly	8	15	8.8e-06	0.00023	Up
GO:0030433	P	ER-associated ubiquitin-dependent protein catabolic process	13	40	1.3e-05	0.00031	Up
GO:0010498	P	proteasomal protein catabolic process	36	203	1.5e-05	0.00033	Up
GO:0033539	P	fatty acid beta-oxidation using acyl-CoA dehydrogenase	7	12	1.5e-05	0.00034	Up
GO:1905037	P	autophagosome organization	11	30	1.7e-05	0.00035	Up
GO:0010565	P	regulation of cellular ketone metabolic process	8	16	1.6e-05	0.00035	Up
GO:0000045	P	autophagosome assembly	11	30	1.7e-05	0.00035	Up
GO:0006357	P	regulation of transcription from RNA polymerase II promoter	31	165	1.7e-05	0.00035	Up
GO:0036503	P	ERAD pathway	13	41	1.8e-05	0.00035	Up
GO:0009628	P	response to abiotic stimulus	100	779	1.8e-05	0.00035	Up
GO:0009414	P	response to water deprivation	23	106	1.9e-05	0.00036	Up
GO:0006367	P	transcription initiation from RNA polymerase II promoter	15	53	1.9e-05	0.00037	Up
GO:0009845	P	seed germination	17	66	2.2e-05	0.0004	Up
GO:0016236	P	macroautophagy	11	31	2.4e-05	0.00042	Up
GO:0042787	P	protein ubiquitination involved in ubiquitin-dependent protein catabolic process	18	73	2.4e-05	0.00042	Up
GO:0051130	P	positive regulation of cellular component organization	16	60	2.3e-05	0.00042	Up
GO:0043161	P	proteasome-mediated ubiquitin-dependent protein catabolic process	35	201	2.8e-05	0.00049	Up
GO:0031334	P	positive regulation of protein complex assembly	12	37	2.9e-05	0.0005	Up
GO:0009415	P	response to water	23	109	3e-05	0.0005	Up
GO:0006368	P	transcription elongation from RNA polymerase II promoter	10	27	3.6e-05	0.0006	Up
GO:0051254	P	positive regulation of RNA metabolic process	29	156	3.8e-05	0.00062	Up
GO:0090351	P	seedling development	17	69	4e-05	0.00065	Up
GO:0008104	P	protein localization	86	662	4.1e-05	0.00065	Up
GO:0044804	P	nucleophagy	8	18	4.8e-05	0.00074	Up
GO:0006529	P	asparagine biosynthetic process	6	10	5.2e-05	0.00081	Up
GO:0006528	P	asparagine metabolic process	7	14	5.7e-05	0.00086	Up
GO:0006552	P	leucine catabolic process	18	78	6.1e-05	0.00092	Up
GO:0044242	P	cellular lipid catabolic process	38	234	6.4e-05	0.00094	Up
GO:0065004	P	protein-DNA complex assembly	22	107	6.6e-05	0.00096	Up
GO:0045935	P	positive regulation of nucleobase-containing compound metabolic process	29	161	6.9e-05	0.00096	Up
GO:0045184	P	establishment of protein localization	80	615	6.9e-05	0.00096	Up
GO:0044089	P	positive regulation of cellular component biogenesis	12	40	6.9e-05	0.00096	Up
GO:0035349	P	coenzyme A transmembrane transport	5	7	7.3e-05	0.00098	Up
GO:0071106	P	adenosine 3',5'-bisphosphate transmembrane transport	5	7	7.3e-05	0.00098	Up
GO:0015880	P	coenzyme A transport	5	7	7.3e-05	0.00098	Up
GO:1903008	P	organelle disassembly	8	19	7.6e-05	0.001	Up
GO:0070297	P	regulation of phosphorelay signal transduction system	9	24	8e-05	0.001	Up
GO:0010104	P	regulation of ethylene-activated signaling pathway	9	24	8e-05	0.001	Up
GO:0007034	P	vacuolar transport	20	94	8.4e-05	0.0011	Up
GO:0010557	P	positive regulation of macromolecule biosynthetic process	30	171	8.6e-05	0.0011	Up
GO:0071824	P	protein-DNA complex subunit organization	22	109	8.8e-05	0.0011	Up
GO:1901606	P	alpha-amino acid catabolic process	25	133	0.0001	0.0013	Up
GO:0009891	P	positive regulation of biosynthetic process	30	173	0.00011	0.0013	Up
GO:0031328	P	positive regulation of cellular biosynthetic process	30	173	0.00011	0.0013	Up
GO:0006354	P	DNA-templated transcription, elongation	11	36	0.00011	0.0013	Up
GO:0006470	P	protein dephosphorylation	45	302	0.00012	0.0014	Up
GO:0044087	P	regulation of cellular component biogenesis	18	82	0.00012	0.0014	Up
GO:0009057	P	macromolecule catabolic process	109	909	0.00013	0.0014	Up
GO:0006508	P	proteolysis	122	1038	0.00012	0.0014	Up
GO:0048193	P	Golgi vesicle transport	22	113	0.00015	0.0017	Up
GO:0006970	P	response to osmotic stress	33	202	0.00016	0.0018	Up
GO:0051182	P	coenzyme transport	5	8	0.00018	0.002	Up
GO:0051173	P	positive regulation of nitrogen compound metabolic process	31	187	0.00019	0.0021	Up
GO:0010628	P	positive regulation of gene expression	30	179	0.0002	0.0021	Up
GO:0015031	P	protein transport	77	608	0.00021	0.0023	Up
GO:0043254	P	regulation of protein complex assembly	13	51	0.00022	0.0023	Up
GO:0071369	P	cellular response to ethylene stimulus	12	45	0.00024	0.0025	Up
GO:0071702	P	organic substance transport	146	1299	0.00024	0.0025	Up
GO:0016042	P	lipid catabolic process	44	304	0.00027	0.0028	Up
GO:0022406	P	membrane docking	16	73	0.00029	0.0029	Up
GO:0006897	P	endocytosis	12	46	0.0003	0.003	Up
GO:0034243	P	regulation of transcription elongation from RNA polymerase II promoter	6	13	0.00034	0.0034	Up
GO:1902578	P	single-organism localization	156	1414	0.00035	0.0034	Up
GO:0033036	P	macromolecule localization	96	806	0.00037	0.0036	Up
GO:0009269	P	response to desiccation	5	9	0.00038	0.0036	Up
GO:0034497	P	protein localization to pre-autophagosomal structure	5	9	0.00038	0.0036	Up
GO:0009873	P	ethylene-activated signaling pathway	11	41	0.0004	0.0038	Up
GO:0006888	P	ER to Golgi vesicle-mediated transport	14	61	0.00041	0.0039	Up
GO:0010260	P	organ senescence	10	36	0.00054	0.005	Up
GO:0044765	P	single-organism transport	150	1367	0.00055	0.005	Up
GO:0050794	P	regulation of cellular process	336	3343	0.00055	0.005	Up
GO:0034976	P	response to endoplasmic reticulum stress	16	77	0.00054	0.005	Up
GO:0051641	P	cellular localization	83	688	0.00058	0.0052	Up
GO:0009651	P	response to salt stress	26	157	0.00061	0.0054	Up
GO:0015865	P	purine nucleotide transport	8	25	0.00069	0.0058	Up
GO:0006551	P	leucine metabolic process	21	117	0.00067	0.0058	Up
GO:0046907	P	intracellular transport	70	564	0.00068	0.0058	Up
GO:0015868	P	purine ribonucleotide transport	8	25	0.00069	0.0058	Up
GO:0051503	P	adenine nucleotide transport	8	25	0.00069	0.0058	Up
GO:0055088	P	lipid homeostasis	12	50	0.00068	0.0058	Up
GO:0006574	P	valine catabolic process	15	72	0.00078	0.0063	Up
GO:0015991	P	ATP hydrolysis coupled proton transport	11	44	0.00078	0.0063	Up
GO:0015988	P	energy coupled proton transmembrane transport, against electrochemical gradient	11	44	0.00078	0.0063	Up
GO:0090662	P	ATP hydrolysis coupled transmembrane transport	11	44	0.00078	0.0063	Up
GO:0034613	P	cellular protein localization	67	537	0.00075	0.0063	Up
GO:0006550	P	isoleucine catabolic process	15	72	0.00078	0.0063	Up
GO:0000209	P	protein polyubiquitination	14	65	0.00081	0.0065	Up
GO:0070727	P	cellular macromolecule localization	67	541	0.00091	0.0071	Up
GO:0009083	P	branched-chain amino acid catabolic process	15	73	0.0009	0.0071	Up
GO:0009409	P	response to cold	18	96	0.00092	0.0072	Up
GO:0005992	P	trehalose biosynthetic process	8	26	0.00092	0.0072	Up
GO:0008380	P	RNA splicing	30	196	0.00094	0.0072	Up
GO:0022607	P	cellular component assembly	84	710	0.00096	0.0073	Up
GO:0050789	P	regulation of biological process	361	3647	0.00098	0.0074	Up
GO:0009266	P	response to temperature stimulus	27	171	0.001	0.0077	Up
GO:0032940	P	secretion by cell	18	97	0.001	0.0078	Up
GO:0007264	P	small GTPase mediated signal transduction	23	138	0.0011	0.0082	Up
GO:0006887	P	exocytosis	16	82	0.0011	0.0082	Up
GO:0051128	P	regulation of cellular component organization	33	225	0.0011	0.0084	Up
GO:0006118	P	obsolete electron transport	44	326	0.0012	0.0085	Up
GO:0016579	P	protein deubiquitination	12	53	0.0012	0.0085	Up
GO:0008216	P	spermidine metabolic process	5	11	0.0012	0.0087	Up
GO:0005991	P	trehalose metabolic process	8	27	0.0012	0.0087	Up
GO:0009723	P	response to ethylene	16	83	0.0013	0.009	Up
GO:0048278	P	vesicle docking	14	68	0.0013	0.0091	Up
GO:0006397	P	mRNA processing	32	218	0.0013	0.0092	Up
GO:0046903	P	secretion	18	99	0.0013	0.0092	Up
GO:0007568	P	aging	13	61	0.0014	0.0093	Up
GO:0065007	P	biological regulation	415	4265	0.0015	0.01	Up
GO:0032784	P	regulation of DNA-templated transcription, elongation	7	22	0.0015	0.01	Up
GO:0035556	P	intracellular signal transduction	74	623	0.0016	0.011	Up
GO:0051649	P	establishment of localization in cell	70	585	0.0017	0.012	Up
GO:1902358	P	sulfate transmembrane transport	5	12	0.0019	0.012	Up
GO:0006631	P	fatty acid metabolic process	41	306	0.0019	0.012	Up
GO:0198738	P	cell-cell signaling by wnt	5	12	0.0019	0.012	Up
GO:1903364	P	positive regulation of cellular protein catabolic process	10	42	0.002	0.012	Up
GO:0015860	P	purine nucleoside transmembrane transport	5	12	0.0019	0.012	Up
GO:1905114	P	cell surface receptor signaling pathway involved in cell-cell signaling	5	12	0.0019	0.012	Up
GO:0016055	P	Wnt signaling pathway	5	12	0.0019	0.012	Up
GO:1903052	P	positive regulation of proteolysis involved in cellular protein catabolic process	10	42	0.002	0.012	Up
GO:1901800	P	positive regulation of proteasomal protein catabolic process	10	42	0.002	0.012	Up
GO:0045732	P	positive regulation of protein catabolic process	10	42	0.002	0.012	Up
GO:0016311	P	dephosphorylation	61	498	0.0019	0.012	Up
GO:0001666	P	response to hypoxia	5	12	0.0019	0.012	Up
GO:0045862	P	positive regulation of proteolysis	10	42	0.002	0.012	Up
GO:0042176	P	regulation of protein catabolic process	11	49	0.002	0.012	Up
GO:0016050	P	vesicle organization	19	111	0.0021	0.013	Up
GO:0009894	P	regulation of catabolic process	13	64	0.0022	0.013	Up
GO:1903362	P	regulation of cellular protein catabolic process	10	43	0.0024	0.014	Up
GO:0061136	P	regulation of proteasomal protein catabolic process	10	43	0.0024	0.014	Up
GO:1903050	P	regulation of proteolysis involved in cellular protein catabolic process	10	43	0.0024	0.014	Up
GO:0009814	P	defense response, incompatible interaction	13	65	0.0025	0.015	Up
GO:0015858	P	nucleoside transport	8	30	0.0026	0.015	Up
GO:0072530	P	purine-containing compound transmembrane transport	6	18	0.0026	0.015	Up
GO:0031329	P	regulation of cellular catabolic process	12	58	0.0027	0.016	Up
GO:0010035	P	response to inorganic substance	39	293	0.0027	0.016	Up
GO:2000030	P	regulation of response to red or far red light	5	13	0.0029	0.017	Up
GO:0009065	P	glutamine family amino acid catabolic process	5	13	0.0029	0.017	Up
GO:0010099	P	regulation of photomorphogenesis	5	13	0.0029	0.017	Up
GO:0016071	P	mRNA metabolic process	39	296	0.0033	0.018	Up
GO:0009896	P	positive regulation of catabolic process	11	52	0.0033	0.018	Up
GO:0031331	P	positive regulation of cellular catabolic process	11	52	0.0033	0.018	Up
GO:0070646	P	protein modification by small protein removal	14	75	0.0034	0.019	Up
GO:0009889	P	regulation of biosynthetic process	143	1363	0.0037	0.02	Up
GO:0006950	P	response to stress	173	1683	0.0037	0.02	Up
GO:0010150	P	leaf senescence	8	32	0.004	0.022	Up
GO:0031326	P	regulation of cellular biosynthetic process	142	1357	0.0041	0.022	Up
GO:0008272	P	sulfate transport	5	14	0.0042	0.023	Up
GO:0000375	P	RNA splicing, via transesterification reactions	23	153	0.0043	0.023	Up
GO:0006355	P	regulation of transcription, DNA-templated	109	1012	0.0045	0.024	Up
GO:0009991	P	response to extracellular stimulus	16	94	0.0047	0.025	Up
GO:0006573	P	valine metabolic process	18	111	0.0048	0.026	Up
GO:0006595	P	polyamine metabolic process	8	33	0.0049	0.026	Up
GO:0031667	P	response to nutrient levels	14	78	0.0049	0.026	Up
GO:0006886	P	intracellular protein transport	55	460	0.0049	0.026	Up
GO:0050896	P	response to stimulus	359	3733	0.005	0.026	Up
GO:1902580	P	single-organism cellular localization	28	200	0.005	0.026	Up
GO:0042180	P	cellular ketone metabolic process	19	120	0.0051	0.026	Up
GO:0044802	P	single-organism membrane organization	30	219	0.0051	0.026	Up
GO:0010256	P	endomembrane system organization	10	48	0.0056	0.028	Up
GO:0009743	P	response to carbohydrate	10	48	0.0056	0.028	Up
GO:0046113	P	nucleobase catabolic process	5	15	0.0059	0.03	Up
GO:0030162	P	regulation of proteolysis	11	56	0.006	0.03	Up
GO:1903506	P	regulation of nucleic acid-templated transcription	109	1022	0.006	0.03	Up
GO:0008360	P	regulation of cell shape	6	21	0.0061	0.03	Up
GO:2001141	P	regulation of RNA biosynthetic process	109	1023	0.0062	0.031	Up
GO:1990748	P	cellular detoxification	8	35	0.0071	0.035	Up
GO:0098869	P	cellular oxidant detoxification	8	35	0.0071	0.035	Up
GO:0007154	P	cell communication	147	1435	0.0074	0.036	Up
GO:0019222	P	regulation of metabolic process	190	1902	0.0076	0.037	Up
GO:0022411	P	cellular component disassembly	14	82	0.0077	0.037	Up
GO:1901679	P	nucleotide transmembrane transport	6	22	0.0078	0.037	Up
GO:1901642	P	nucleoside transmembrane transport	5	16	0.008	0.038	Up
GO:0006862	P	nucleotide transport	9	43	0.0081	0.039	Up
GO:0051716	P	cellular response to stimulus	208	2102	0.0081	0.039	Up
GO:0033365	P	protein localization to organelle	36	284	0.0083	0.039	Up
GO:0009064	P	glutamine family amino acid metabolic process	32	246	0.0085	0.04	Up
GO:0009081	P	branched-chain amino acid metabolic process	19	126	0.0085	0.04	Up
GO:0009312	P	oligosaccharide biosynthetic process	10	51	0.0086	0.04	Up
GO:0009636	P	response to toxic substance	11	59	0.0089	0.041	Up
GO:0010118	P	stomatal movement	11	59	0.0089	0.041	Up
GO:0006351	P	transcription, DNA-templated	146	1435	0.0093	0.043	Up
GO:1901264	P	carbohydrate derivative transport	13	76	0.0098	0.045	Up
GO:0006549	P	isoleucine metabolic process	18	119	0.0099	0.045	Up
GO:0000398	P	mRNA splicing, via spliceosome	21	146	0.01	0.045	Up
GO:0048580	P	regulation of post-embryonic development	21	146	0.01	0.045	Up
GO:0000160	P	phosphorelay signal transduction system	14	85	0.01	0.046	Up
GO:0030258	P	lipid modification	17	111	0.011	0.046	Up
GO:0023052	P	signaling	139	1364	0.01	0.046	Up
GO:0071267	P	L-methionine salvage	5	17	0.011	0.046	Up
GO:1902532	P	negative regulation of intracellular signal transduction	5	17	0.011	0.046	Up
GO:0036293	P	response to decreased oxygen levels	5	17	0.011	0.046	Up
GO:0019509	P	L-methionine biosynthetic process from methylthioadenosine	5	17	0.011	0.046	Up
GO:0042221	P	response to chemical	154	1527	0.01	0.046	Up
GO:0070482	P	response to oxygen levels	5	17	0.011	0.046	Up
GO:0043102	P	amino acid salvage	5	17	0.011	0.046	Up
GO:0051171	P	regulation of nitrogen compound metabolic process	149	1474	0.011	0.046	Up
GO:0009605	P	response to external stimulus	56	490	0.011	0.048	Up
GO:0007165	P	signal transduction	138	1357	0.011	0.048	Up
GO:0010468	P	regulation of gene expression	141	1391	0.012	0.049	Up
GO:0046351	P	disaccharide biosynthetic process	8	38	0.012	0.049	Up
GO:0006623	P	protein targeting to vacuole	8	38	0.012	0.049	Up
GO:0072666	P	establishment of protein localization to vacuole	8	38	0.012	0.049	Up
GO:0072665	P	protein localization to vacuole	8	38	0.012	0.049	Up
GO:0031323	P	regulation of cellular metabolic process	180	1817	0.012	0.05	Up
GO:0019787	F	ubiquitin-like protein transferase activity	65	338	3e-10	8.6e-08	Up
GO:0004842	F	ubiquitin-protein transferase activity	64	334	4.7e-10	8.6e-08	Up
GO:0017025	F	TBP-class protein binding	13	26	3.5e-08	4.2e-06	Up
GO:1990137	F	plant seed peroxidase activity	9	13	1e-07	9.3e-06	Up
GO:0003995	F	acyl-CoA dehydrogenase activity	9	16	1.3e-06	9.4e-05	Up
GO:0036402	F	proteasome-activating ATPase activity	10	21	2.4e-06	0.00015	Up
GO:0008134	F	transcription factor binding	15	50	8.8e-06	0.00046	Up
GO:0052890	F	oxidoreductase activity, acting on the CH-CH group of donors, with a flavin as acceptor	7	12	1.5e-05	0.00061	Up
GO:0004721	F	phosphoprotein phosphatase activity	37	211	1.4e-05	0.00061	Up
GO:0000062	F	fatty-acyl-CoA binding	8	17	2.9e-05	0.00086	Up
GO:0061630	F	ubiquitin protein ligase activity	29	153	2.6e-05	0.00086	Up
GO:0061659	F	ubiquitin-like protein ligase activity	29	153	2.6e-05	0.00086	Up
GO:0004066	F	asparagine synthase (glutamine-hydrolyzing) activity	6	10	5.2e-05	0.0013	Up
GO:0047216	F	inositol 3-alpha-galactosyltransferase activity	6	10	5.2e-05	0.0013	Up
GO:0035250	F	UDP-galactosyltransferase activity	8	18	4.8e-05	0.0013	Up
GO:0015228	F	coenzyme A transmembrane transporter activity	5	7	7.3e-05	0.0015	Up
GO:0003997	F	acyl-CoA oxidase activity	5	7	7.3e-05	0.0015	Up
GO:0071077	F	adenosine 3',5'-bisphosphate transmembrane transporter activity	5	7	7.3e-05	0.0015	Up
GO:1901681	F	sulfur compound binding	9	24	8e-05	0.0015	Up
GO:0004843	F	thiol-dependent ubiquitin-specific protease activity	7	16	0.00016	0.0029	Up
GO:0051185	F	coenzyme transporter activity	5	8	0.00018	0.0031	Up
GO:0008378	F	galactosyltransferase activity	14	57	0.00019	0.0032	Up
GO:0004722	F	protein serine/threonine phosphatase activity	19	95	0.00029	0.0046	Up
GO:0043169	F	cation binding	342	3379	0.00033	0.0049	Up
GO:0016903	F	oxidoreductase activity, acting on the aldehyde or oxo group of donors	18	90	0.00041	0.006	Up
GO:0046872	F	metal ion binding	338	3364	0.00055	0.0076	Up
GO:0016701	F	oxidoreductase activity, acting on single donors with incorporation of molecular oxygen	14	63	0.00058	0.0078	Up
GO:0008270	F	zinc ion binding	101	870	0.00063	0.0082	Up
GO:0009041	F	uridylate kinase activity	5	10	0.00071	0.0088	Up
GO:0015215	F	nucleotide transmembrane transporter activity	8	26	0.00092	0.0098	Up
GO:0015216	F	purine nucleotide transmembrane transporter activity	8	26	0.00092	0.0098	Up
GO:0000295	F	adenine nucleotide transmembrane transporter activity	8	26	0.00092	0.0098	Up
GO:0015211	F	purine nucleoside transmembrane transporter activity	8	26	0.00092	0.0098	Up
GO:0005346	F	purine ribonucleotide transmembrane transporter activity	8	26	0.00092	0.0098	Up
GO:0016791	F	phosphatase activity	54	417	0.00098	0.01	Up
GO:0016702	F	oxidoreductase activity, acting on single donors with incorporation of molecular oxygen, incorporation of two atoms of oxygen	10	39	0.0011	0.011	Up
GO:0042578	F	phosphoric ester hydrolase activity	63	507	0.0012	0.011	Up
GO:0043167	F	ion binding	366	3711	0.0011	0.011	Up
GO:0047268	F	galactinol-raffinose galactosyltransferase activity	5	11	0.0012	0.011	Up
GO:0008271	F	secondary active sulfate transmembrane transporter activity	5	12	0.0019	0.017	Up
GO:0031625	F	ubiquitin protein ligase binding	15	80	0.0024	0.019	Up
GO:0044389	F	ubiquitin-like protein ligase binding	15	80	0.0024	0.019	Up
GO:0051537	F	2 iron, 2 sulfur cluster binding	12	57	0.0023	0.019	Up
GO:0101005	F	ubiquitinyl hydrolase activity	11	50	0.0024	0.019	Up
GO:0036459	F	thiol-dependent ubiquitinyl hydrolase activity	11	50	0.0024	0.019	Up
GO:0052866	F	phosphatidylinositol phosphate phosphatase activity	6	18	0.0026	0.02	Up
GO:0008234	F	cysteine-type peptidase activity	20	122	0.0027	0.021	Up
GO:0015116	F	sulfate transmembrane transporter activity	5	13	0.0029	0.021	Up
GO:0004557	F	alpha-galactosidase activity	5	13	0.0029	0.021	Up
GO:0052692	F	raffinose alpha-galactosidase activity	5	13	0.0029	0.021	Up
GO:0005337	F	nucleoside transmembrane transporter activity	8	31	0.0032	0.023	Up
GO:0035091	F	phosphatidylinositol binding	10	45	0.0034	0.024	Up
GO:0016160	F	amylase activity	7	25	0.0035	0.024	Up
GO:0016624	F	oxidoreductase activity, acting on the aldehyde or oxo group of donors, disulfide as acceptor	5	14	0.0042	0.028	Up
GO:0046914	F	transition metal ion binding	157	1521	0.0045	0.029	Up
GO:0051540	F	metal cluster binding	23	154	0.0047	0.029	Up
GO:0005509	F	calcium ion binding	41	321	0.0045	0.029	Up
GO:0051536	F	iron-sulfur cluster binding	23	154	0.0047	0.029	Up
GO:1901505	F	carbohydrate derivative transporter activity	12	62	0.0047	0.029	Up
GO:0000149	F	SNARE binding	13	72	0.0062	0.037	Up
GO:0009055	F	electron carrier activity	23	159	0.0069	0.041	Up
GO:0051539	F	4 iron, 4 sulfur cluster binding	14	82	0.0077	0.045	Up
GO:0008139	F	nuclear localization sequence binding	6	22	0.0078	0.045	Up
GO:0005048	F	signal sequence binding	9	43	0.0081	0.046	Up
GO:0005811	C	lipid particle	11	22	4e-07	8.5e-05	Up
GO:0031090	C	organelle membrane	144	1159	2.3e-06	0.00024	Up
GO:0008540	C	proteasome regulatory particle, base subcomplex	11	27	5e-06	0.00035	Up
GO:0031595	C	nuclear proteasome complex	10	24	1.1e-05	0.00045	Up
GO:0031597	C	cytosolic proteasome complex	10	24	1.1e-05	0.00045	Up
GO:0005838	C	proteasome regulatory particle	12	38	3.9e-05	0.0012	Up
GO:0022624	C	proteasome accessory complex	12	38	3.9e-05	0.0012	Up
GO:0005829	C	cytosol	181	1610	5.3e-05	0.0014	Up
GO:0098805	C	whole membrane	81	632	0.0001	0.0024	Up
GO:0098588	C	bounding membrane of organelle	95	777	0.00016	0.0034	Up
GO:0008287	C	protein serine/threonine phosphatase complex	24	132	0.00024	0.0036	Up
GO:0000502	C	proteasome complex	21	109	0.00025	0.0036	Up
GO:1903293	C	phosphatase complex	24	132	0.00024	0.0036	Up
GO:0000407	C	pre-autophagosomal structure	8	22	0.00026	0.0036	Up
GO:0005774	C	vacuolar membrane	64	487	0.00025	0.0036	Up
GO:0044437	C	vacuolar part	64	490	0.00029	0.0038	Up
GO:0033176	C	proton-transporting V-type ATPase complex	10	35	0.00042	0.0052	Up
GO:0005634	C	nucleus	310	3079	0.00075	0.0088	Up
GO:0000325	C	plant-type vacuole	21	121	0.001	0.012	Up
GO:0005681	C	spliceosomal complex	20	119	0.002	0.021	Up
GO:0005783	C	endoplasmic reticulum	93	825	0.0023	0.023	Up
GO:0016471	C	vacuolar proton-transporting V-type ATPase complex	6	19	0.0035	0.033	Up
GO:0098852	C	lytic vacuole membrane	5	14	0.0042	0.037	Up
GO:0005765	C	lysosomal membrane	5	14	0.0042	0.037	Up
GO:0012505	C	endomembrane system	175	1713	0.0044	0.037	Up
GO:0000788	C	nuclear nucleosome	5	15	0.0059	0.046	Up
GO:0005622	C	intracellular	1055	11562	0.0059	0.046	Up

## Sheet: Table S6
Table S6 Functional anotation of Handroanthus impetiginosus genes with differential expression represented by log2-fold-change, in T. aurea, H. ochraceus, H. impetiginosus and H. serratifolius. The table shows shared and exclusive expressed genes among species, based on the reference genome annotation. Gene_name: gene name of H. impetiginosus genes; NCBI_acession: Acession identifier to H. impeti…
												DEG of T. aurea		DEG of H. ochraceus		DEG of H. impetiginosus		DEG of H. serratifolius			Pairwise classification of CEG and DiEG
Gene_name	NCBI_acession	Genbank_protein	Uniprot_protein_name	Ath_best_hit	Best_hit_description	GO_Term	EC_number	KO_identifir	KOG	PANTHER	PFAM	log2FC	padj	log2FC	padj	log2FC	padj	log2FC	padj		aurea x impetiginosus	aurea x serratifolius	ochraceus x serratifolius	impetiginosus x serratifolius
Haimp10000002m	NKXS01000001.1	PIN27208.1	Uncharacterized protein	AT3G14260.1	LURP-one-like protein (DUF567)					PTHR31087:SF5,PTHR31087	PF04525
Haimp10000003m	NKXS01000001.1	PIN27209.1	Uncharacterized protein	AT3G14260.1	LURP-one-like protein (DUF567)					PTHR31087:SF5,PTHR31087	PF04525
Haimp10000004m	NKXS01000001.1	PIN27210.1	C2 NT-type domain-containing protein	AT1G63300.1	Myosin heavy chain-related protein						PF10358
Haimp10000005m	NKXS01000001.1	PIN27211.1	Remorin_C domain-containing protein							PTHR31775	PF03763
Haimp10000006m	NKXS01000001.1	PIN27212.1	Remorin_C domain-containing protein							PTHR31775	PF03763
Haimp10000007m	NKXS01000001.1	PIN27213.1	Remorin_C domain-containing protein								PF03763
Haimp10000008m	NKXS01000001.1	PIN27214.1	Remorin_C domain-containing protein							PTHR31775	PF03763
Haimp10000010m	NKXS01000001.1	PIN27215.1	Regulatory protein MLP	AT3G61230.1	GATA type zinc finger transcription factor family protein	GO:0008270		K09377	KOG1700	PTHR24206:SF22,PTHR24206	PF00412
Haimp10000011m	NKXS01000001.1	PIN27216.1	Regulatory protein MLP	AT3G61230.1	GATA type zinc finger transcription factor family protein	GO:0008270		K09377	KOG1700	PTHR24206:SF22,PTHR24206	PF00412
Haimp10000012m	NKXS01000001.1	PIN27217.1	Receptor-like serine/threonine-protein kinase (EC 2.7.11.1)	AT4G27290.2	S-locus lectin protein kinase family protein	GO:0004672,GO:0006468,GO:0048544	2.7.11.1		KOG1187	PTHR24420:SF659,PTHR24420	PF07714,PF08276,PF00954,PF01453
Haimp10000013m	NKXS01000001.1	PIN27218.1	Retrotrans_gag domain-containing protein								PF03732
Haimp10000014m	NKXS01000001.1	PIN27219.1	Uncharacterized protein	AT5G23110.1	Zinc finger, C3HC4 type (RING finger) family protein					PTHR15600,PTHR15600:SF28
Haimp10000017m	NKXS01000001.1	PIN27221.1	Uncharacterized protein	AT5G23110.1	Zinc finger, C3HC4 type (RING finger) family protein					PTHR15600,PTHR15600:SF28
Haimp10000018m	NKXS01000001.1	PIN27222.1	Regulatory protein MLP	AT2G45800.1	GATA type zinc finger transcription factor family protein	GO:0008270			KOG1700	PTHR24206:SF22,PTHR24206	PF00412
Haimp10000019m	NKXS01000001.1	PIN27223.1	ATP-dependent RNA helicase (EC 3.6.4.13)	AT4G00660.1	RNAhelicase-like 8	GO:0003676,GO:0005524	3.6.4.13	K12614	KOG0326	PTHR24031:SF191,PTHR24031	PF00270,PF00271
Haimp10000020m	NKXS01000001.1	PIN27224.1	Uncharacterized protein	AT1G63260.1	tetraspanin10	GO:0016021				PTHR32191:SF13,PTHR32191	PF00335
Haimp10000022m	NKXS01000001.1	PIN27226.1	Gelatinase B (EC 3.4.24.35)				3.4.24.35
Haimp10000024m	NKXS01000001.1	PIN27228.1	Uncharacterized protein			GO:0003677,GO:0005634					PF01429
Haimp10000028m	NKXS01000001.1	PIN27229.1	Putative Ca2+-dependent phospholipid-binding protein	AT1G63220.1	Calcium-dependent lipid-binding (CaLB domain) family protein	GO:0005515			KOG1030	PTHR10024	PF00168
Haimp10000029m	NKXS01000001.1	PIN27230.1	Uncharacterized protein	AT5G64270.1	splicing factor					PTHR12097
Haimp10000031m				AT5G64270.1	splicing factor				KOG0213	PTHR12097	PF08920
Haimp10000032m	NKXS01000009.1	PIN27111.1	Dipeptidyl aminopeptidase/acylaminoacyl-peptidase (EC 3.4.14.5)	AT5G24260.2	prolyl oligopeptidase family protein	GO:0006508,GO:0008236,GO:0016020	3.4.14.5	K01278	KOG2281	PTHR11731,PTHR11731:SF110	PF00930,PF00326							1.51322	0.00273385
Haimp10000035m	NKXS01000009.1	PIN27112.1	Ca2+/calmodulin-dependent protein phosphatase (Calcineurin subunit B), EF-Hand superfamily protein	AT5G24270.4	Calcium-binding EF-hand family protein	GO:0005509		K06268	KOG0034	PTHR23056,PTHR23056:SF37	PF13499,PF13833
Haimp10000036m	NKXS01000009.1	PIN27113.1	Uncharacterized protein	AT3G49240.1	Pentatricopeptide repeat (PPR) superfamily protein					PTHR24015,PTHR24015:SF237	PF13812,PF01535,PF13041					3.1651	0.0342865	3.02175	0.00187561					CEG
Haimp10000037m	NKXS01000009.1	PIN27114.1	RING-type E3 ubiquitin transferase (EC 2.3.2.27)	AT3G61790.1	Protein with RING/U-box and TRAF-like domain	GO:0005634,GO:0006511,GO:0007275	6.3.2.19	K04506	KOG3002	PTHR10315	PF03145
Haimp10000038m	NKXS01000009.1	PIN27115.1	Putative ATP-dependent Clp-type protease (AAA+ ATPase superfamily)	AT5G53350.1	CLP protease regulatory subunit X	GO:0005524		K03544	KOG0745	PTHR11262,PTHR11262:SF8	PF07724,PF10431
Haimp10000039m	NKXS01000009.1	PIN27116.1	Non-specific serine/threonine protein kinase (EC 2.7.11.1)	AT1G34300.1	lectin protein kinase family protein	GO:0004672,GO:0005524,GO:0006468,GO:0048544	2.7.11.1		KOG1187	PTHR24420:SF583,PTHR24420	PF00069,PF08276,PF00954,PF01453
Haimp10000040m	NKXS01000009.1	PIN27117.1	Non-specific serine/threonine protein kinase (EC 2.7.11.1)	AT5G24080.2	Protein kinase superfamily protein	GO:0004672,GO:0005524,GO:0006468,GO:0048544	2.7.11.1		KOG1187	PTHR24420:SF583,PTHR24420	PF08276,PF00069,PF00954,PF01453
Haimp10000042m	NKXS01000009.1	PIN27118.1	Putative transcription factor 5qNCA, contains JmjC domain					K15601	KOG1356	PTHR12549	PF02373
Haimp10000044m	NKXS01000009.1	PIN27120.1	DUF4005 domain-containing protein	AT3G49260.3	IQ-domain 21	GO:0005515				PTHR32295:SF12,PTHR32295	PF00612,PF13178
Haimp10000045m	NKXS01000009.1	PIN27121.1	Starch synthase, chloroplastic/amyloplastic (EC 2.4.1.-)	AT5G24300.1	Glycogen/starch synthases, ADP-glucose type	GO:0009058	2.4.1.21	K00703		PTHR12526:SF318,PTHR12526	PF00534,PF08323
Haimp10000046m	NKXS01000009.1	PIN27122.1	Protein phosphatase 2A-associated protein	AT5G53000.1	2A phosphatase associated protein of 46 kD	GO:0009966			KOG2830	PTHR10933:SF9,PTHR10933	PF04177							-2.82367	0.000133709
Haimp10000047m	NKXS01000009.1	PIN27123.1	Uncharacterized protein	AT5G53020.6	Ribonuclease P protein subunit P38-like protein					PTHR21596,PTHR21596:SF13
Haimp10000049m				AT1G01420.2	UDP-glucosyl transferase 72B3	GO:0008152,GO:0016758	2.4.1.218		KOG1192	PTHR11926:SF140,PTHR11926								-1.45042	0.0108682
Haimp10000050m	NKXS01007966.1	PIM98930.1	DUF4371 domain-containing protein	AT3G29765.1	General transcription factor 2-related zinc finger protein					PTHR11697:SF74,PTHR11697	PF14291
Haimp10000051m	NKXS01007967.1	PIM98928.1	Uncharacterized protein			GO:0005509,GO:0030247				PTHR24044,PTHR24044:SF254	PF07645,PF13947
Haimp10000052m	NKXS01007967.1	PIM98929.1	PGG domain-containing protein							PTHR24177	PF13962
Haimp10000056m						GO:0005375,GO:0016021,GO:0035434		K14686	KOG3386	PTHR12483,PTHR12483:SF24	PF04145							2.13438	0.0141372
Haimp10000058m				AT3G54020.1	Inositol phosphorylceramide synthase 1					PTHR21290,PTHR21290:SF1	PF14360
Haimp10000059m				AT5G59010.1	Protein kinase protein with tetratricopeptide repeat domain	GO:0004672,GO:0006468	2.7.11.1	K14500	KOG1187	PTHR24420:SF732,PTHR24420	PF07714,PF13414
Haimp10000060m	NKXS01007969.1	PIM98925.1	Uncharacterized protein			GO:0003700,GO:0006355		K09284		PTHR32467:SF6,PTHR32467	PF00847
Haimp10000061m											PF09366
Haimp10000063m	NKXS01007970.1	PIM98923.1	Uncharacterized protein	AT4G31130.1	keratin-associated protein (DUF1218)					PTHR31769:SF9,PTHR31769	PF06749
Haimp10000065m	NKXS01007970.1	PIM98924.1	Uncharacterized protein	AT4G31130.1	keratin-associated protein (DUF1218)					PTHR31769:SF9,PTHR31769	PF06749
Haimp10000067m	NKXS01000849.1	PIN21984.1	Hydroxyindole-O-methyltransferase (EC 2.1.1.68)	AT5G54160.1	O-methyltransferase 1	GO:0008171,GO:0046983	2.1.1.68		KOG3178	PTHR11746,PTHR11746:SF65	PF08100,PF00891
Haimp10000069m	NKXS01000849.1	PIN21985.1	Uncharacterized protein	AT4G35690.1	Arabidopsis protein of unknown function (DUF241)						PF03087
Haimp10000070m	NKXS01000850.1	PIN21975.1	N-substituted formamide deformylase (EC 3.5.1.91)	AT3G55850.5	Amidohydrolase family	GO:0016787	3.5.1.91	K07047		PTHR22642:SF2,PTHR22642	PF01979,PF07969
Haimp10000071m	NKXS01000850.1	PIN21976.1	PORR domain-containing protein	AT2G39120.1	Ubiquitin carboxyl-terminal hydrolase family protein					PTHR31476:SF13,PTHR31476	PF11955
Haimp10000072m	NKXS01000850.1	PIN21977.1	Phosphatidylinositol 4-phosphate 5-kinase (EC 2.7.1.68)	AT3G07960.1	Phosphatidylinositol-4-phosphate 5-kinase family protein	GO:0016307,GO:0046488	2.7.1.68	K00889	KOG0229	PTHR23086:SF29,PTHR23086	PF01504,PF02493
Haimp10000073m	NKXS01000850.1	PIN21978.1	NAD(P)H dehydrogenase (quinone) (EC 1.6.5.2)	AT3G27890.1	NADPH:quinone oxidoreductase	GO:0016491	1.6.5.2		KOG4530	PTHR30543:SF2,PTHR30543	PF03358
Haimp10000074m	NKXS01000850.1	PIN21979.1	Uncharacterized protein	AT5G13500.1	Hyp O-arabinosyltransferase-like protein					PTHR31485:SF3,PTHR31485
Haimp10000075m	NKXS01000850.1	PIN21980.1	Aspartyl protease (EC 3.4.23.12)	AT3G54400.1	Eukaryotic aspartyl protease family protein	GO:0004190,GO:0006508	3.4.23.12		KOG1339	PTHR13683,PTHR13683:SF258	PF14543,PF14541
Haimp10000076m	NKXS01000850.1	PIN21981.1	Nudix hydrolase domain-containing protein	AT3G12600.1	nudix hydrolase homolog 16	GO:0016787				PTHR12629	PF00293
Haimp10000077m	NKXS01000850.1	PIN21982.1	Non-specific serine/threonine protein kinase (EC 2.7.11.1)	AT5G13530.1	protein kinases;ubiquitin-protein ligase		2.7.11.1
Haimp10000078m	NKXS01000850.1	PIN21983.1	MEKK (EC 2.7.11.1)			GO:0004672,GO:0005515,GO:0005524,GO:0006468,GO:0008270	2.7.11.1	K16279	KOG0198	PTHR22967:SF54,PTHR22967	PF00069,PF13639,PF13606,PF12796
Haimp10000079m	NKXS01000851.1	PIN21968.1	AAA+-type ATPase (EC 3.6.4.3)	AT4G02480.1	AAA-type ATPase family protein	GO:0005524	3.6.4.3		KOG0737	PTHR23074:SF68,PTHR23074	PF00004
Haimp10000080m	NKXS01000851.1	PIN21969.1	Component of oligomeric Golgi complex 2 (Conserved oligomeric Golgi complex subunit 2)	AT4G24840.1	oligomeric golgi complex subunit-like protein	GO:0007030,GO:0015031,GO:0016020			KOG2307	PTHR12961	PF12022,PF06148
Haimp10000081m	NKXS01000851.1	PIN21970.1	Beta-lactamase (EC 3.5.2.6)			GO:0003723,GO:0016788,GO:0046872	3.5.2.6			PTHR11203,PTHR11203:SF22	PF07521,PF00753,PF13837							1.206	0.0115347
Haimp10000082m	NKXS01000851.1	PIN21971.1	Serine/threonine protein kinase (EC 2.7.11.1)	AT5G14210.2	Leucine-rich repeat protein kinase family protein	GO:0004672,GO:0005515,GO:0006468	2.7.11.1		KOG1187	PTHR24420:SF586,PTHR24420	PF07714,PF13516,PF00560
Haimp10000083m	NKXS01000851.1	PIN21972.1	Ribosome biogenesis protein-Nop56p/Sik1p					K14564	KOG2573	PTHR10894:SF0,PTHR10894	PF01798,PF08060,PF08156							-1.42403	1.01431e-08
Haimp10000084m	NKXS01000851.1	PIN21973.1	ATP:AMP phosphotransferase (EC 2.7.4.3)	AT5G63400.1	adenylate kinase 1	GO:0004017,GO:0005524,GO:0006139,GO:0019205	2.7.4.3	K00939	KOG3078	PTHR23359	PF00406,PF05191
Haimp10000085m	NKXS01000851.1	PIN21974.1	Myb_DNA-bind_3 domain-containing protein								PF12776
Haimp10000087m						GO:0000105,GO:0004424	4.2.1.19	K01693	KOG3143	PTHR23133,PTHR23133:SF4	PF00475
Haimp10000088m				AT3G22440.1	FRIGIDA-like protein					PTHR31791:SF2,PTHR31791	PF07899
Haimp10000089m				AT1G45191.1	Glycosyl hydrolase superfamily protein	GO:0004553,GO:0005975	2.4.1.300			PTHR10353:SF29,PTHR10353	PF00232					4.16979	0.0198361
Haimp10000090m				AT1G45191.1	Glycosyl hydrolase superfamily protein	GO:0004553,GO:0005975	3.2.1.21			PTHR10353:SF29,PTHR10353	PF00232
Haimp10000091m				AT4G27830.1	beta glucosidase 10	GO:0004553,GO:0005975	3.2.1.21	K01188	KOG0626	PTHR10353:SF29,PTHR10353	PF00232
Haimp10000093m	NKXS01007972.1	PIM98920.1	MEKK (EC 2.7.11.1)			GO:0004672,GO:0005524,GO:0006468	2.7.11.1		KOG0198	PTHR24348	PF00069
Haimp10000094m	NKXS01007972.1	PIM98921.1	PRA1 family protein	AT5G02040.1	prenylated RAB acceptor 1.A1				KOG4050	PTHR12859	PF03208
Haimp10000095m	NKXS01007973.1	PIM98919.1	XRN_M domain-containing protein							PTHR12341,PTHR12341:SF30
Haimp10000096m						GO:0015074	2.7.7.7			PTHR10178	PF00078,PF00665,PF03732
Haimp10000097m	NKXS01007975.1	PIM98918.1	Reductase (EC 1.1.1.331)	AT3G51680.1	NAD(P)-binding Rossmann-fold superfamily protein	GO:0008152,GO:0016491	1.1.1.331		KOG0725	PTHR24322,PTHR24322:SF309	PF00106							-2.15919	0.00105598
Haimp10000101m	NKXS01007976.1	PIM98917.1	Putative myrosinase	AT1G16020.1	vacuolar fusion protein (DUF1712)				KOG2622	PTHR13056	PF08217
Haimp10000106m								K17426			PF04280
Haimp10000107m				AT3G06350.1	dehydroquinate dehydratase, putative / shikimate dehydrogenase	GO:0003855,GO:0004764,GO:0055114	4.2.1.10	K13832	KOG0692	PTHR21089,PTHR21089:SF1	PF08501,PF01487,PF01488
Haimp10000108m				AT5G24910.1	cytochrome P450, family 714, subfamily A, polypeptide 1	GO:0005506,GO:0016705,GO:0020037,GO:0055114			KOG0157	PTHR24282,PTHR24282:SF11	PF00067
Haimp10000109m				AT3G03770.1	Leucine-rich repeat protein kinase family protein	GO:0004672,GO:0005515,GO:0006468	2.7.11.1		KOG0580	PTHR24420,PTHR24420:SF671	PF13855,PF07714,PF12799
Haimp10000111m	NKXS01000852.1	PIN21965.1	Carboxypeptidase (EC 3.4.16.-)	AT2G27920.1	serine carboxypeptidase-like 51	GO:0004185,GO:0006508	3.4.16.5		KOG1283	PTHR11802,PTHR11802:SF3	PF00450
Haimp10000112m	NKXS01000852.1	PIN21966.1	Uncharacterized protein	AT1G08190.1	vacuolar protein sorting 41	GO:0005515				PTHR12616	PF00400
Haimp10000113m				AT1G08190.1	vacuolar protein sorting 41	GO:0006886,GO:0016192				PTHR12616	PF00637
Haimp10000114m	NKXS01000852.1	PIN21967.1	Lysosomal Pro-Xaa carboxypeptidase (EC 3.4.16.2)	AT5G22860.1	Serine carboxypeptidase S28 family protein	GO:0006508,GO:0008236	3.4.16.2			PTHR11010,PTHR11010:SF31	PF05577
Haimp10000115m										PTHR31669	PF03101
Haimp10000116m										PTHR12537
Haimp10000117m				AT1G20050.1	C-8,7 sterol isomerase	GO:0016021,GO:0016125,GO:0047750		K01824	KOG4826	PTHR14207:SF0,PTHR14207	PF05241
Haimp10000119m				AT1G05990.1	EF hand calcium-binding protein family	GO:0005509		K13448	KOG0027	PTHR10891:SF546,PTHR10891	PF13499
Haimp10000123m				AT5G48440.1	FAD-dependent oxidoreductase family protein	GO:0016491,GO:0055114			KOG3923	PTHR13847:SF35,PTHR13847	PF01266
Haimp10000124m	NKXS01007977.1	PIM98914.1	Glutaredoxin-related protein	AT5G39865.1	Glutaredoxin family protein	GO:0009055,GO:0015035,GO:0045454			KOG2824	PTHR10168,PTHR10168:SF68	PF00462
Haimp10000125m	NKXS01007977.1	PIM98915.1	Homeobox domain-containing protein	AT1G69780.1	Homeobox-leucine zipper protein family	GO:0003677,GO:0003700,GO:0005634,GO:0006355,GO:0043565				PTHR24326:SF176,PTHR24326	PF00046,PF02183
Haimp10000126m				AT2G31260.1	autophagy 9 (APG9)			K17907	KOG2173	PTHR13038:SF10,PTHR13038	PF04109							-2.48846	0.00431723
Haimp10000128m									KOG1840	PTHR19959	PF13424							-1.53112	0.0150507
Haimp10000130m	NKXS01007978.1	PIM98913.1	FLZ-type domain-containing protein								PF04570
Haimp10000131m	NKXS01007979.1	PIM98910.1	Receptor-like serine/threonine-protein kinase (EC 2.7.11.1)	AT4G27290.2	S-locus lectin protein kinase family protein	GO:0004672,GO:0006468,GO:0048544	2.7.11.1		KOG1187	PTHR24420:SF634,PTHR24420	PF07714,PF08276,PF00954,PF01453
Haimp10000132m	NKXS01007979.1	PIM98911.1	Uncharacterized protein	AT5G45710.3	winged-helix DNA-binding transcription factor family protein	GO:0003700,GO:0005634,GO:0009408				PTHR10015:SF146,PTHR10015
Haimp10000133m	NKXS01007979.1	PIM98912.1	Receptor-like serine/threonine-protein kinase (EC 2.7.11.1)	AT4G27290.2	S-locus lectin protein kinase family protein	GO:0004672,GO:0006468,GO:0048544	2.7.11.1		KOG1187	PTHR24420:SF634,PTHR24420	PF07714,PF08276,PF00954,PF01453
Haimp10000135m				AT2G19070.1	spermidine hydroxycinnamoyl transferase	GO:0016747		K13065		PTHR31642,PTHR31642:SF11	PF02458
Haimp10000136m				AT3G18430.2	Calcium-binding EF-hand family protein	GO:0005509		K06268	KOG0034	PTHR23056,PTHR23056:SF36	PF13499
Haimp10000137m										PTHR31422:SF1,PTHR31422	PF04576
Haimp10000138m				AT2G24130.2	Leucine-rich receptor-like protein kinase family protein	GO:0004672,GO:0005515,GO:0005524,GO:0006468	2.7.11.1		KOG1187	PTHR24420:SF693,PTHR24420	PF13855,PF00069,PF08263,PF00560
Haimp10000139m	NKXS01007980.1	PIM98908.1	Uncharacterized protein	AT3G22840.1	Chlorophyll A-B binding family protein					PTHR14154:SF5,PTHR14154	PF00504
Haimp10000140m	NKXS01007980.1	PIM98909.1	Putative cargo transport protein EMP24 (p24 protein family)	AT3G22845.1	emp24/gp25L/p24 family/GOLD family protein	GO:0006810,GO:0016021			KOG1692	PTHR22811:SF31,PTHR22811	PF01105							1.58185	0.0342721
Haimp10000141m	NKXS01007981.1	PIM98906.1	GLTP domain-containing protein			GO:0005737,GO:0017089,GO:0046836,GO:0051861			KOG4189	PTHR10219,PTHR10219:SF28	PF08718					2.99045	0.0269126	-1.21412	0.0244744					DiEG
Haimp10000142m	NKXS01007981.1	PIM98907.1	H+/oligopeptide symporter	AT1G68570.1	Major facilitator superfamily protein	GO:0005215,GO:0006810,GO:0016020		K14638	KOG1237	PTHR11654,PTHR11654:SF92	PF00854
Haimp10000144m				AT5G09500.1	Ribosomal protein S19 family protein	GO:0003735,GO:0005840,GO:0006412		K02958	KOG0898	PTHR11880	PF00203
Haimp10000145m				AT4G22340.3	cytidinediphosphate diacylglycerol synthase 2	GO:0016020,GO:0016772	2.7.7.41	K00981	KOG1440	PTHR13773:SF8,PTHR13773	PF01148
Haimp10000146m				AT5G09690.2	magnesium transporter 7	GO:0015095,GO:0015693				PTHR13890:SF3,PTHR13890
Haimp10000147m				AT3G23050.1	indole-3-acetic acid 7	GO:0005634,GO:0006355		K14484		PTHR31734,PTHR31734:SF5	PF02309
Haimp10000148m	NKXS01007982.1	PIM98905.1	Pseudouridylate synthase (EC 5.4.99.12)	AT1G20370.1	Pseudouridine synthase family protein	GO:0001522,GO:0003723,GO:0009451,GO:0009982	5.4.99.12	K06173	KOG2554	PTHR11142,PTHR11142:SF6	PF01416
Haimp10000149m	NKXS01007983.1	PIM98901.1	Kinesin light chain	AT1G27500.2	Tetratricopeptide repeat (TPR)-like superfamily protein	GO:0005515			KOG1840	PTHR19959:SF123,PTHR19959	PF07719,PF13181,PF13424
Haimp10000150m	NKXS01007983.1	PIM98902.1	Uncharacterized protein	AT1G18340.1	basal transcription factor complex subunit-like protein	GO:0000439,GO:0006289,GO:0006355		K03143		PTHR12831,PTHR12831:SF0	PF03850
Haimp10000153m	NKXS01007983.1	PIM98903.1	CASP-like protein								PF04535							-1.53826	0.00354946
Haimp10000154m	NKXS01007983.1	PIM98904.1	RING-type domain-containing protein	AT3G47990.1	SUGAR-INSENSITIVE 3	GO:0005515,GO:0008270		K16284		PTHR22764:SF7,PTHR22764	PF13639
Haimp10000155m						GO:0005524,GO:0006464,GO:0008641		K10685	KOG2013	PTHR10953	PF02134,PF14732
Haimp10000156m	NKXS01007985.1	PIM98896.1	Serine/threonine protein kinase (EC 2.7.11.1)	AT2G21480.1	Malectin/receptor-like protein kinase family protein	GO:0004672,GO:0006468	2.7.11.1		KOG1187	PTHR24420:SF631,PTHR24420	PF07714,PF12819
Haimp10000157m	NKXS01007985.1	PIM98897.1	26S proteasome regulatory complex, ATPase RPT4 (EC 3.4.25.1)	AT1G45000.1	AAA-type ATPase family protein	GO:0005524	3.4.25.1	K03064	KOG0651	PTHR23073:SF24,PTHR23073	PF00004
Haimp10000158m	NKXS01007985.1	PIM98898.1	Histidinol-phosphatase (EC 3.1.3.15) (Histidinol-phosphate phosphatase)			GO:0046854	3.1.3.25	K18649	KOG2951	PTHR20854,PTHR20854:SF13	PF00459							-2.70662	0.00205315
Haimp10000159m	NKXS01007985.1	PIM98899.1	Uncharacterized protein	AT4G39130.1	Dehydrin family protein	GO:0006950,GO:0009415					PF00257
Haimp10000160m	NKXS01007985.1	PIM98900.1	RING-type domain-containing protein	AT4G39140.3	RING/U-box superfamily protein					PTHR31150:SF0,PTHR31150
Haimp10000161m	NKXS01007986.1	PIM98895.1	Ca2+/calmodulin-dependent protein kinase, EF-Hand protein superfamily (EC 2.7.11.1)	AT4G04720.2	calcium-dependent protein kinase 21	GO:0004672,GO:0005509,GO:0005524,GO:0006468	2.7.11.1	K13412	KOG0032	PTHR24349,PTHR24349:SF105	PF00069,PF13499
Haimp10000162m				AT1G50660.1	actin cytoskeleton-regulatory complex pan-like protein					PTHR31071,PTHR31071:SF3
Haimp10000164m	NKXS01007987.1	PIM98893.1	Polygalacturonase (EC 3.2.1.15)	AT5G17200.1	Pectin lyase-like superfamily protein	GO:0004650,GO:0005975	3.2.1.15			PTHR31375,PTHR31375:SF3	PF00295
Haimp10000165m	NKXS01007987.1	PIM98894.1	Uncharacterized protein	AT5G37620.1	Cysteine/Histidine-rich C1 domain family protein	GO:0047134,GO:0055114				PTHR32410	PF03107,PF07649
Haimp10000169m	NKXS01000854.1	PIN21953.1	GTPase-activating protein	AT4G13730.1	Ypt/Rab-GAP domain of gyp1p superfamily protein	GO:0005097,GO:0032313			KOG4567	PTHR22957:SF27,PTHR22957	PF00566
Haimp10000171m	NKXS01000854.1	PIN21954.1	O-fucosyltransferase family protein	AT1G04910.1	O-fucosyltransferase family protein					PTHR31741	PF10250
Haimp10000174m	NKXS01000854.1	PIN21957.1	DUF3883 domain-containing protein	AT4G13750.1	Histidine kinase-, DNA gyrase B-, and HSP90-like ATPase family protein					PTHR32387,PTHR32387:SF0	PF13020
Haimp10000175m	NKXS01000854.1	PIN21958.1	Alkaline ceramidase (EC 3.5.1.23)	AT4G22330.1	Alkaline phytoceramidase (aPHC)	GO:0006672,GO:0016021,GO:0016811	3.5.1.23	K04711	KOG2329	PTHR12956,PTHR12956:SF4	PF05875
Haimp10000176m				AT4G13780.1	methionine-tRNA ligase, putative / methionyl-tRNA synthetase, putative / MetRS	GO:0000166,GO:0004812,GO:0005524,GO:0006418	6.1.1.10		KOG1247	PTHR11946:SF69,PTHR11946	PF09334							2.48548	6.65054e-06
Haimp10000180m	NKXS01000854.1	PIN21960.1	Putative spermine/spermidine synthase (EC 3.4.24.71)	AT2G31740.1	S-adenosyl-L-methionine-dependent methyltransferases superfamily protein	GO:0003824,GO:0008152,GO:0008168	3.4.24.71		KOG2352	PTHR12176,PTHR12176:SF13	PF01564,PF08241							-3.0306	1.08448e-05
Haimp10000181m	NKXS01000854.1	PIN21961.1	AvrRpt-cleavage domain-containing protein					K13456			PF05627							-1.66127	0.0156263
Haimp10000184m	NKXS01000854.1	PIN21963.1	DRIM (Down-regulated in metastasis)-like protein	AT4G30990.3	ARM repeat superfamily protein			K14772	KOG1823	PTHR17695,PTHR17695:SF11	PF07539							-2.65499	0.0329961
Haimp10000185m	NKXS01000854.1	PIN21964.1	Uncharacterized protein	AT4G30990.3	ARM repeat superfamily protein					PTHR17695,PTHR17695:SF11
Haimp10000186m				AT5G63840.2	Glycosyl hydrolases family 31 protein	GO:0004553,GO:0005975	3.2.1.84	K05546	KOG1066	PTHR22762:SF54,PTHR22762	PF13802,PF01055
Haimp10000187m											PF12527
Haimp10000188m				AT5G35370.1	S-locus lectin protein kinase family protein	GO:0004672,GO:0005524,GO:0006468	2.7.11.1		KOG1187	PTHR24420,PTHR24420:SF548	PF00069,PF01453
Haimp10000189m				AT4G32890.1	GATA transcription factor 9	GO:0003700,GO:0006355,GO:0008270,GO:0043565				PTHR10071,PTHR10071:SF161	PF00320
Haimp10000190m				AT1G27620.1	HXXXD-type acyl-transferase family protein	GO:0016747	2.3.1.196			PTHR31642,PTHR31642:SF5	PF02458
Haimp10000191m	NKXS01007991.1	PIM98892.1	Omega-hydroxypalmitate O-feruloyl transferase (EC 2.3.1.188)	AT1G27620.1	HXXXD-type acyl-transferase family protein	GO:0016747	2.3.1.188			PTHR31642,PTHR31642:SF5	PF02458
Haimp10000195m				AT1G09630.1	RAB GTPase 11C	GO:0005525,GO:0007264		K07904	KOG0087	PTHR24073:SF313,PTHR24073	PF00071
Haimp10000196m				AT1G76690.1	12-oxophytodienoate reductase 2	GO:0010181,GO:0016491,GO:0055114	1.3.1.42			PTHR22893:SF14,PTHR22893	PF00724
Haimp10000197m				AT2G47900.3	tubby like protein 3	GO:0005515			KOG2502	PTHR16517:SF30,PTHR16517	PF01167,PF00646
Haimp10000198m				AT5G18670.1	beta-amylase 3	GO:0000272,GO:0016161	3.2.1.2			PTHR31352:SF3,PTHR31352	PF01373							-3.41739	0.000170891
Haimp10000199m	NKXS01007994.1	PIM98890.1	Uncharacterized protein	AT2G28320.1	Pleckstrin homology (PH) and lipid-binding START domains-containing protein	GO:0008289				PTHR12136:SF41,PTHR12136	PF01852,PF00169,PF07059
Haimp10000200m				AT3G10600.1	cationic amino acid transporter 7	GO:0003333,GO:0015171,GO:0016020				PTHR11785:SF275,PTHR11785	PF13520
Haimp10000201m	NKXS01007996.1	PIM98886.1	ATP synthase subunit beta (EC 7.1.2.2)	AT5G08680.1	ATP synthase alpha/beta family protein	GO:0000275,GO:0005524,GO:0006200,GO:0006754,GO:0015991,GO:0015992,GO:0016820,GO:0016887,GO:0033178,GO:0046034	3.6.3.14	K02133	KOG1350	PTHR15184:SF32,PTHR15184	PF11421,PF00006,PF02874,PF00306
Haimp10000202m	NKXS01007996.1	PIM98887.1	Ferredoxin--NADP(+) reductase (EC 1.18.1.2)	AT1G15140.1	FAD/NAD(P)-binding oxidoreductase	GO:0016491,GO:0055114	1.18.1.2			PTHR19370,PTHR19370:SF64	PF00175
Haimp10000206m	NKXS01007996.1	PIM98889.1	Putative signal transduction protein	AT1G15130.1	Endosomal targeting BRO1-like domain-containing protein	GO:0005515		K12200	KOG2220	PTHR23030,PTHR23030:SF13	PF03097,PF13949							-1.97171	0.00826999
Haimp10000207m	NKXS01007997.1	PIM98884.1	Uncharacterized protein	AT1G21000.1	PLATZ transcription factor family protein					PTHR31065:SF2,PTHR31065	PF04640							-1.94541	0.0416095
Haimp10000208m	NKXS01007997.1	PIM98885.1	Uncharacterized protein								PF14009
Haimp10000209m				AT1G21010.1	poly polymerase						PF14009
Haimp10000210m	NKXS01007998.1	PIM98883.1	Uncharacterized protein	AT1G21050.2	MIZU-KUSSEI-like protein (Protein of unknown function, DUF617)					PTHR31696	PF04759
Haimp10000211m	NKXS01008000.1	PIM98882.1	Uncharacterized protein	AT2G02148.3	PPR containing protein					PTHR13555:SF28,PTHR13555
Haimp10000212m	NKXS01008001.1	PIM98877.1	Kinesin-like protein	AT2G21300.1	ATP binding microtubule motor family protein	GO:0003777,GO:0005524,GO:0005871,GO:0007018,GO:0008017	3.6.4.4		KOG0242	PTHR24115:SF405,PTHR24115	PF00225,PF11995
Haimp10000213m	NKXS01008001.1	PIM98878.1	Uncharacterized protein	AT4G38960.3	B-box type zinc finger family protein	GO:0005622,GO:0008270				PTHR31832,PTHR31832:SF5	PF00643
Haimp10000214m	NKXS01008001.1	PIM98879.1	Fructose-bisphosphate aldolase (EC 4.1.2.13)	AT4G38970.1	fructose-bisphosphate aldolase 2	GO:0004332,GO:0006096	4.1.2.13	K01623	KOG1557	PTHR11627:SF8,PTHR11627	PF00274							-2.09993	0.0117869
Haimp10000215m	NKXS01008001.1	PIM98880.1	Uncharacterized protein															-2.24757	0.0148009
Haimp10000216m	NKXS01008001.1	PIM98881.1	Endoglucanase (EC 3.2.1.4)			GO:0004553,GO:0005975	3.2.1.4			PTHR22298:SF29,PTHR22298	PF00759
Haimp10000219m	NKXS01008003.1	PIM98871.1	Uncharacterized protein															-1.4276	0.0421486
Haimp10000220m	NKXS01008003.1	PIM98872.1	Copper chaperone	AT4G27590.2	Heavy metal transport/detoxification superfamily protein	GO:0030001,GO:0046872			KOG1603	PTHR22814:SF49,PTHR22814	PF00403
Haimp10000222m	NKXS01008003.1	PIM98873.1	Copper chaperone	AT5G24580.1	Heavy metal transport/detoxification superfamily protein	GO:0030001,GO:0046872			KOG1603	PTHR22814:SF51,PTHR22814	PF00403
Haimp10000223m	NKXS01008003.1	PIM98874.1	M20_dimer domain-containing protein	AT5G54140.1	IAA-leucine-resistant (ILR1)-like 3	GO:0008152,GO:0016787		K14664		PTHR11014:SF60,PTHR11014	PF07687,PF01546
Haimp10000224m	NKXS01008003.1	PIM98875.1	NAC domain-containing protein			GO:0003677,GO:0006355				PTHR31989:SF5,PTHR31989	PF02365
Haimp10000225m	NKXS01008003.1	PIM98876.1	Transcriptional effector CCR4-related protein	AT5G54130.2	Calcium-binding endonuclease/exonuclease/phosphatase family				KOG2338	PTHR12121:SF31,PTHR12121	PF03372,PF13833
Haimp10000227m	NKXS01008005.1	PIM98869.1	RING-CH-type domain-containing protein	AT5G05830.1	RING/FYVE/PHD zinc finger superfamily protein	GO:0008270				PTHR23012:SF7,PTHR23012	PF12906
Haimp10000229m	NKXS01008009.1	PIM98868.1	DUF3700 domain-containing protein	AT4G27450.1	Aluminium induced protein with YGL and LRDR motifs					PTHR11772,PTHR11772:SF9	PF12481
Haimp10000230m	NKXS01000856.1	PIN21951.1	Uncharacterized protein	AT4G19003.2	E2F/DP family winged-helix DNA-binding domain			K12189	KOG4068	PTHR13149:SF0,PTHR13149	PF05871
Haimp10000231m				AT5G66850.1	mitogen-activated protein kinase kinase kinase 5	GO:0004672,GO:0005524,GO:0006468	2.7.11.25			PTHR24361,PTHR24361:SF300	PF00069
Haimp10000232m						GO:0003697					PF00436
Haimp10000233m				AT4G33300.1	ADR1-like 1	GO:0005515,GO:0043531				PTHR23155	PF00560,PF00931,PF05659							3.48164	8.96939e-10
Haimp10000234m				AT2G26510.1	Xanthine/uracil permease family protein	GO:0005215,GO:0006810,GO:0016020,GO:0055085				PTHR11119,PTHR11119:SF29	PF00860
Haimp10000236m	NKXS01008012.1	PIM98865.1	Vinorine synthase (EC 2.3.1.160)	AT1G24430.1	HXXXD-type acyl-transferase family protein	GO:0016747	2.3.1.160			PTHR31623	PF02458
Haimp10000237m	NKXS01008012.1	PIM98866.1	VQ domain-containing protein								PF05678
Haimp10000238m						GO:0046983					PF00010
Haimp10000239m						GO:0005515,GO:0008270				PTHR14155,PTHR14155:SF72	PF13639							-1.68383	4.99066e-09
Haimp10000240m				AT4G34050.3	S-adenosyl-L-methionine-dependent methyltransferases superfamily protein	GO:0008171	2.1.1.104	K00588	KOG1663	PTHR10509:SF15,PTHR10509	PF01596
Haimp10000241m				AT1G19260.1	TTF-type zinc finger protein with HAT dimerisation domain					PTHR11697,PTHR11697:SF74
Haimp10000242m	NKXS01008016.1	PIM98861.1	Pectate lyase (EC 4.2.2.2)	AT3G55140.1	Pectin lyase-like superfamily protein		4.2.2.2			PTHR31683:SF6,PTHR31683	PF00544							3.92534	9.01228e-06
Haimp10000243m	NKXS01008016.1	PIM98862.1	UDP-glucuronate decarboxylase (EC 4.1.1.35)	AT3G53520.4	UDP-glucuronic acid decarboxylase 1	GO:0003824,GO:0050662	4.1.1.35			PTHR10366:SF323,PTHR10366	PF01370
Haimp10000244m	NKXS01008016.1	PIM98863.1	Copper chaperone	AT2G37390.1	Chloroplast-targeted copper chaperone protein	GO:0030001,GO:0046872			KOG1603	PTHR22814,PTHR22814:SF16	PF00403
Haimp10000245m	NKXS01008017.1	PIM98859.1	Polynucleotide adenylyltransferase (EC 2.7.7.19) (Fragment)	AT3G51620.2	PAP/OAS1 substrate-binding domain superfamily	GO:0016779	2.7.7.19			PTHR23092:SF19,PTHR23092	PF03828,PF01909
Haimp10000249m				AT1G51410.1	NAD(P)-binding Rossmann-fold superfamily protein	GO:0003824,GO:0050662			KOG1502	PTHR10366:SF307,PTHR10366	PF01370
Haimp10000252m	NKXS01008022.1	PIM98856.1	SNARE protein PEP12/VAM3/Syntaxin 7/Syntaxin 17	AT5G46860.1	Syntaxin/t-SNARE family protein	GO:0005515		K08488	KOG0811	PTHR19957:SF38,PTHR19957	PF14523,PF05739
Haimp10000253m	NKXS01008022.1	PIM98857.1	Aquaporin (Major intrinsic protein family)	AT4G00430.1	plasma membrane intrinsic protein 1;4	GO:0005215,GO:0006810,GO:0016020		K09872	KOG0223	PTHR19139:SF90,PTHR19139	PF00230
Haimp10000254m	NKXS01008022.1	PIM98858.1	Uncharacterized protein	AT1G77180.2	chromatin protein family	GO:0000398,GO:0005681				PTHR12096								-1.08014	0.0460113
Haimp10000255m	NKXS01008023.1	PIM98853.1	Mitochondrial solute carrier protein	AT3G53940.1	Mitochondrial substrate carrier family protein				KOG0752	PTHR24089,PTHR24089:SF90	PF00153
Haimp10000256m	NKXS01008023.1	PIM98854.1	Non-specific serine/threonine protein kinase (EC 2.7.11.1)	AT2G37840.1	Protein kinase superfamily protein	GO:0004672,GO:0004674,GO:0005524,GO:0006468	2.7.11.1	K08269	KOG0595	PTHR24348	PF00069,PF12063							-3.27572	0.00170563
Haimp10000257m	NKXS01008023.1	PIM98855.1	PRA1 family protein	AT5G05987.1	prenylated RAB acceptor 1.A2				KOG4050	PTHR12859	PF03208							-2.19777	0.0188105
Haimp10000259m	NKXS01008025.1	PIM98848.1	Procollagen-proline 4-dioxygenase (EC 1.14.11.2)	AT5G18900.1	2-oxoglutarate (2OG) and Fe(II)-dependent oxygenase superfamily protein	GO:0016491,GO:0016706,GO:0055114	1.14.11.2	K00472	KOG1591	PTHR10869:SF45,PTHR10869	PF01549,PF13640							-2.66334	9.37113e-08
Haimp10000260m	NKXS01008025.1	PIM98849.1	Serine/threonine protein kinase (EC 2.7.11.1)			GO:0004672,GO:0005524,GO:0006468	2.7.11.1	K04733	KOG1187	PTHR24420:SF726,PTHR24420	PF00069
Haimp10000261m	NKXS01008025.1	PIM98850.1	Uncharacterized protein	AT4G15545.1	PH-response transcription factor					PTHR31218,PTHR31218:SF6
Haimp10000262m	NKXS01008025.1	PIM98851.1	Uncharacterized protein	AT4G15545.1	PH-response transcription factor					PTHR31218,PTHR31218:SF6
Haimp10000263m	NKXS01008025.1	PIM98852.1	SAGA-associated factor 11	AT5G58575.1	SAGA-associated factor-like protein			K11363	KOG2612		PF08209
Haimp10000267m										PTHR31413:SF0,PTHR31413	PF07897
Haimp10000268m				AT1G13950.1	eukaryotic elongation factor 5A-1	GO:0003723,GO:0003746,GO:0006452,GO:0008612,GO:0043022,GO:0045901,GO:0045905		K03263	KOG3271	PTHR11673	PF01287
Haimp10000269m				AT1G69390.1	homologue of bacterial MinE 1	GO:0032955,GO:0051301					PF03776
Haimp10000270m				AT1G69380.1	sporulation protein (DUF155)				KOG2861	PTHR16255:SF6,PTHR16255	PF02582
Haimp10000274m				AT3G16090.1	RING/U-box superfamily protein	GO:0005515,GO:0008270		K10601	KOG0802	PTHR12477,PTHR12477:SF72	PF13639							1.86331	0.0456333
Haimp10000275m				AT5G10530.1	Concanavalin A-like lectin protein kinase family protein	GO:0004672,GO:0005524,GO:0006468,GO:0030246	2.7.11.1		KOG1187	PTHR24420:SF633,PTHR24420	PF00069,PF00139
Haimp10000276m	NKXS01008028.1	PIM98846.1	Serine/threonine protein kinase (EC 2.7.11.1)			GO:0004672,GO:0005524,GO:0006468,GO:0030246	2.7.11.1		KOG1187	PTHR24420:SF633,PTHR24420	PF00069,PF00139
Haimp10000277m	NKXS01008029.1	PIM98845.1	MADS-box domain-containing protein			GO:0003677,GO:0046983				PTHR11945,PTHR11945:SF148	PF00319
Haimp10000278m				AT1G61000.1	kinetochore protein	GO:0000775,GO:0007067		K11548	KOG4438	PTHR21650,PTHR21650:SF2	PF03800
Haimp10000279m				AT5G64080.1	Bifunctional inhibitor/lipid-transfer protein/seed storage 2S albumin superfamily protein						PF14368							-2.3036	0.0124813
Haimp10000281m						GO:0003824	3.1.3.16		KOG1379	PTHR12320:SF9,PTHR12320	PF07228
Haimp10000282m				AT1G15820.1	light harvesting complex photosystem II subunit 6	GO:0009765,GO:0016020		K08917		PTHR21649,PTHR21649:SF2	PF00504
Haimp10000283m				AT5G10160.1	Thioesterase superfamily protein		4.2.1.59	K02372		PTHR30272:SF1,PTHR30272	PF07977							1.08813	0.000371366
Haimp10000285m	NKXS01008032.1	PIM98844.1	GTD-binding domain-containing protein							PTHR31448:SF3,PTHR31448	PF04576
Haimp10000287m	NKXS01008033.1	PIM98843.1	BHLH domain-containing protein	AT5G08130.8	basic helix-loop-helix (bHLH) DNA-binding superfamily protein	GO:0046983				PTHR12565:SF3,PTHR12565	PF00010
Haimp10000288m	NKXS01000858.1	PIN21930.1	Uncharacterized protein	AT1G26620.1	T-box transcription factor, putative (DUF863)						PF05904
Haimp10000289m	NKXS01000858.1	PIN21931.1	Hismacro and SEC14 domain-containing protein	AT1G69340.2	appr-1-p processing enzyme family protein				KOG2633	PTHR11106	PF13716,PF01661
Haimp10000290m	NKXS01000858.1	PIN21932.1	26S proteasome regulatory complex, subunit PSMD10	AT2G03430.1	Ankyrin repeat family protein	GO:0005515		K06694	KOG4412	PTHR24198	PF00023,PF12796
Haimp10000291m	NKXS01000858.1	PIN21933.1	Uncharacterized protein	AT3G49990.1	Low temperature viability protein			K14798	KOG2637
Haimp10000292m	NKXS01000858.1	PIN21934.1	Uncharacterized protein	AT1G13920.4	Remorin family protein					PTHR31471:SF5,PTHR31471	PF03763
Haimp10000293m	NKXS01000858.1	PIN21935.1	Beta-glucuronidase (EC 3.2.1.31)	AT5G61250.1	glucuronidase 1	GO:0016020,GO:0016798	3.2.1.31	K07964		PTHR14363,PTHR14363:SF11	PF03662
Haimp10000294m	NKXS01000858.1	PIN21936.1	Leucine-rich repeat (LRR) protein associated with apoptosis in muscle tissue	AT5G61240.2	Leucine-rich repeat (LRR) family protein	GO:0005515			KOG4579	PTHR24420,PTHR24420:SF623	PF13855,PF12799
Haimp10000297m	NKXS01000858.1	PIN21939.1	WRKY domain-containing protein			GO:0003700,GO:0006355,GO:0043565				PTHR31221,PTHR31221:SF8	PF03106
Haimp10000299m	NKXS01000858.1	PIN21941.1	Uncharacterized protein	AT1G26610.1	C2H2-like zinc finger protein					PTHR11389:SF380,PTHR11389	PF13912
Haimp10000301m	NKXS01000858.1	PIN21942.1	SANT domain-containing protein			GO:0003682				PTHR22970,PTHR22970:SF19	PF00249
Haimp10000302m	NKXS01000858.1	PIN21943.1	Beta-glucosidase, lactase phlorizinhydrolase (EC 3.2.1.21)	AT1G26560.1	beta glucosidase 40	GO:0004553,GO:0005975	3.2.1.21	K01188	KOG0626	PTHR10353:SF26,PTHR10353	PF00232
Haimp10000304m	NKXS01000858.1	PIN21944.1	Cobalamin synthesis protein	AT1G26520.1	Cobalamin biosynthesis CobW-like protein				KOG2743	PTHR13748:SF32,PTHR13748	PF02492
Haimp10000305m	NKXS01000858.1	PIN21945.1	Cobalamin synthesis protein	AT1G26520.1	Cobalamin biosynthesis CobW-like protein				KOG2743	PTHR13748:SF32,PTHR13748	PF07683,PF02492							4.31515	0.000625403
Haimp10000307m	NKXS01000858.1	PIN21946.1	Methyltransferase (EC 2.1.1.-)	AT1G13860.1	QUASIMODO2 LIKE 1	GO:0008168	2.1.1.157			PTHR10108,PTHR10108:SF737	PF03141
Haimp10000308m	NKXS01000858.1	PIN21947.1	Uncharacterized protein	AT1G26500.1	Pentatricopeptide repeat (PPR) superfamily protein					PTHR24015,PTHR24015:SF342	PF01535,PF13041
Haimp10000310m	NKXS01000858.1	PIN21948.1	Multifunctional chaperone (14-3-3 family)			GO:0019904		K06630	KOG0841	PTHR18860:SF12,PTHR18860	PF00244
Haimp10000311m	NKXS01000858.1	PIN21949.1	Glucose-6-phosphate/phosphate and phosphoenolpyruvate/phosphate antiporter			GO:0016020		K15283	KOG1441	PTHR11132:SF49,PTHR11132	PF03151,PF00892
Haimp10000313m	NKXS01000858.1	PIN21950.1	Uncharacterized protein	AT1G26460.1	Tetratricopeptide repeat (TPR)-like superfamily protein					PTHR24015,PTHR24015:SF312	PF13812,PF13041							-4.31116	1.21652e-06
Haimp10000314m	NKXS01008034.1	PIM98841.1	Uncharacterized protein															1.03823	0.0226738
Haimp10000315m	NKXS01008034.1	PIM98842.1	Ammonium transporter	AT4G13510.1	ammonium transporter 1;1	GO:0008519,GO:0015696,GO:0016020,GO:0072488		K03320	KOG0682	PTHR11730,PTHR11730:SF6	PF00909							0.793483	0.0358874
Haimp10000317m	NKXS01008039.1	PIM98840.1	Histone H4	AT5G59970.1	Histone superfamily protein	GO:0003677		K11254	KOG3467	PTHR10484	PF00125
Haimp10000319m				AT5G48300.1	ADP glucose pyrophosphorylase 1	GO:0048544	2.7.11.1				PF08276,PF00954,PF01453
Haimp10000320m						GO:0030247					PF13947,PF14380
Haimp10000322m	NKXS01008042.1	PIM98838.1	Glucose-1-phosphate adenylyltransferase (EC 2.7.7.27) (ADP-glucose pyrophosphorylase)			GO:0009058,GO:0016779	2.7.7.27	K00975	KOG1322	PTHR22572,PTHR22572:SF79	PF00483							-3.13881	0.00532292
Haimp10000323m	NKXS01008042.1	PIM98839.1	PMEI domain-containing protein			GO:0004857,GO:0030599					PF04043
Haimp10000324m	NKXS01008043.1	PIM98835.1	WRKY domain-containing protein			GO:0003700,GO:0006355,GO:0043565				PTHR31429,PTHR31429:SF1	PF03106
Haimp10000325m	NKXS01008043.1	PIM98836.1	Ubiquitin-protein ligase	AT2G02760.2	ubiquiting-conjugating enzyme 2	GO:0016881	6.3.2.19	K10573	KOG0419	PTHR24067:SF26,PTHR24067	PF00179
Haimp10000327m										PTHR32133
Haimp10000328m						GO:0005515				PTHR32133	PF00646
Haimp10000329m						GO:0005515				PTHR31790	PF00646
Haimp10000330m				AT3G07230.1	wound-responsive protein-like protein						PF08186
Haimp10000332m				AT5G13810.1	Glutaredoxin family protein	GO:0009055,GO:0015035,GO:0045454		K17479	KOG2824	PTHR10168,PTHR10168:SF68	PF00462
Haimp10000333m	NKXS01008044.1	PIM98834.1	Glutathione gamma-glutamylcysteinyltransferase (EC 2.3.2.15)			GO:0010038,GO:0016756,GO:0046872,GO:0046938	2.3.2.15	K05941			PF05023
Haimp10000335m	NKXS01008045.1	PIM98832.1	Uncharacterized protein							PTHR11697:SF74,PTHR11697
Haimp10000336m	NKXS01008045.1	PIM98833.1	Glutathione gamma-glutamylcysteinyltransferase (EC 2.3.2.15)	AT5G44070.1	phytochelatin synthase 1 (PCS1)	GO:0010038,GO:0016756,GO:0046872,GO:0046938	2.3.2.15				PF05023
Haimp10000337m				AT2G44970.1	alpha/beta-Hydrolases superfamily protein	GO:0006629,GO:0008374				PTHR31934,PTHR31934:SF3	PF02450							-3.35497	0.00845413
Haimp10000338m	NKXS01000859.1	PIN21911.1	Chalcone synthase (EC 2.3.1.74)	AT1G02050.1	Chalcone and stilbene synthase family protein	GO:0009058,GO:0016746				PTHR11877:SF17,PTHR11877	PF02797,PF00195
Haimp10000339m	NKXS01000859.1	PIN21912.1	Iron/ascorbate family oxidoreductase	AT1G52800.1	2-oxoglutarate (2OG) and Fe(II)-dependent oxygenase superfamily protein	GO:0016491,GO:0016706,GO:0055114			KOG0143	PTHR10209	PF14226,PF03171
Haimp10000340m				AT2G44980.2	SNF2 domain-containing protein / helicase domain-containing protein	GO:0003677,GO:0005524	3.6.4.12		KOG0385	PTHR10799,PTHR10799:SF558	PF00176,PF00271							1.06111	0.0231432
Haimp10000342m	NKXS01000859.1	PIN21914.1	Beta, beta-carotene 15,15'-dioxygenase (EC 1.13.11.68)	AT2G44990.2	carotenoid cleavage dioxygenase 7		1.13.11.68	K17912	KOG1285	PTHR10543:SF27,PTHR10543	PF03055
Haimp10000343m	NKXS01000859.1	PIN21915.1	Nuclear porin			GO:0005643,GO:0017056		K14306	KOG2196	PTHR12084,PTHR12084:SF0	PF05064							2.48292	0.0263974
Haimp10000344m	NKXS01000859.1	PIN21916.1	Uncharacterized protein								PF05278
Haimp10000345m	NKXS01000859.1	PIN21917.1	Glycosyltransferase (EC 2.4.1.-)	AT5G65550.1	UDP-Glycosyltransferase superfamily protein	GO:0008152,GO:0016758			KOG1192	PTHR11926,PTHR11926:SF145	PF00201
Haimp10000346m	NKXS01000859.1	PIN21918.1	Mitochondrial elongation factor	AT1G45332.1	Translation elongation factor EFG/EF2 protein	GO:0005525		K02355	KOG0465	PTHR23115:SF66,PTHR23115	PF14492,PF00679,PF03764,PF03144
Haimp10000347m	NKXS01000859.1	PIN21919.1	Enoyl-CoA hydratase (EC 3.1.2.4)	AT4G31810.1	ATP-dependent caseinolytic (Clp) protease/crotonase family protein	GO:0003824,GO:0008152	3.1.2.4	K05605	KOG1684	PTHR11941:SF48,PTHR11941	PF13766,PF00378
Haimp10000348m	NKXS01000859.1	PIN21920.1	p53 and DNA damage-regulated protein 1	AT3G15351.5	P53/DNA damage-regulated protein					PTHR21162:SF0,PTHR21162
Haimp10000349m	NKXS01000859.1	PIN21921.1	SBP-type domain-containing protein	AT1G02065.1	squamosa promoter binding protein-like 8	GO:0003677,GO:0005634				PTHR31251,PTHR31251:SF4	PF03110
Haimp10000350m	NKXS01000859.1	PIN21922.1	SBP-type domain-containing protein			GO:0003677,GO:0005634				PTHR31251:SF5,PTHR31251	PF03110
Haimp10000351m	NKXS01000859.1	PIN21923.1	Envelysin (EC 3.4.24.12)			GO:0004222,GO:0006508,GO:0008270,GO:0031012	3.4.24.12	K07999		PTHR10201,PTHR10201:SF116	PF01471,PF00413
Haimp10000352m	NKXS01000859.1	PIN21924.1	Envelysin (EC 3.4.24.12)	AT2G45040.1	Matrixin family protein	GO:0004222,GO:0006508,GO:0008270,GO:0031012	3.4.24.12			PTHR10201,PTHR10201:SF116	PF00413
Haimp10000353m	NKXS01000859.1	PIN21925.1	Uncharacterized protein	AT3G60520.1	zinc ion-binding protein													4.47575	3.22967e-05
Haimp10000354m	NKXS01000859.1	PIN21926.1	PAP_fibrillin domain-containing protein							PTHR31906,PTHR31906:SF3	PF04755							-2.76314	0.0287404
Haimp10000355m	NKXS01000859.1	PIN21927.1	CCT-alpha (T-complex protein 1 subunit alpha)	AT3G20050.1	T-complex protein 1 alpha subunit	GO:0005524,GO:0044267		K09493	KOG0360	PTHR11353	PF00118
Haimp10000356m	NKXS01000859.1	PIN21928.1	GATA transcription factor			GO:0003700,GO:0006355,GO:0008270,GO:0043565				PTHR10071,PTHR10071:SF161	PF00320
Haimp10000357m	NKXS01000859.1	PIN21929.1	Uncharacterized protein	AT1G02080.1	transcription regulator			K12604		PTHR13162:SF8,PTHR13162	PF12842
Haimp10000358m				AT2G47390.1	Prolyl oligopeptidase family protein	GO:0006508,GO:0008236	3.4.19.1		KOG2100	PTHR11731,PTHR11731:SF5	PF00326
Haimp10000360m	NKXS01008048.1	PIM98827.1	Acylaminoacyl-peptidase (EC 3.4.19.1)	AT2G47390.1	Prolyl oligopeptidase family protein	GO:0006508,GO:0008236	3.4.19.1			PTHR11731,PTHR11731:SF5	PF00326
Haimp10000361m	NKXS01008048.1	PIM98828.1	Uncharacterized protein	AT2G47390.1	Prolyl oligopeptidase family protein					PTHR11731,PTHR11731:SF5
Haimp10000362m	NKXS01008048.1	PIM98829.1	CP12 domain-containing protein	AT3G62410.1	CP12 domain-containing protein 2						PF02672
Haimp10000363m	NKXS01008048.1	PIM98830.1	BZIP domain-containing protein	AT3G62420.1	basic region/leucine zipper motif 53	GO:0003700,GO:0006355,GO:0043565				PTHR22952,PTHR22952:SF110	PF00170
Haimp10000364m	NKXS01008049.1	PIM98825.1	Uncharacterized protein															3.93691	3.77477e-05
Haimp10000365m						GO:0003677,GO:0003700,GO:0005634,GO:0006355,GO:0046983			KOG0014	PTHR11945,PTHR11945:SF155	PF01486,PF00319
Haimp10000366m	NKXS01008050.1	PIM98823.1	SBP-type domain-containing protein			GO:0003677,GO:0005634				PTHR31251:SF5,PTHR31251	PF03110							2.03645	0.0163989
Haimp10000367m	NKXS01008050.1	PIM98824.1	UDP-arabinopyranose mutase (EC 5.4.99.30)	AT3G02230.1	reversibly glycosylated polypeptide 1	GO:0016866,GO:0030244	5.4.99.30	K13379		PTHR31682:SF3,PTHR31682	PF03214
Haimp10000368m	NKXS01008051.1	PIM98820.1	DNA polymerase theta/eta, DEAD-box superfamily (EC 2.7.7.7)	AT4G32700.2	helicases;ATP-dependent helicases;nucleic acid binding;ATP binding;DNA-directed DNA polymerases;DNA binding	GO:0003676,GO:0003677,GO:0003887,GO:0005524,GO:0006260	2.7.7.7	K02349	KOG0950	PTHR11752,PTHR11752:SF48	PF00270,PF00476,PF00271
Haimp10000369m	NKXS01008051.1	PIM98821.1	BURP domain-containing protein	AT5G25610.1	BURP domain-containing protein					PTHR31236	PF03181
Haimp10000370m	NKXS01008051.1	PIM98822.1	BURP domain-containing protein							PTHR31236	PF03181
Haimp10000372m				AT4G11650.1	osmotin 34					PTHR31048	PF00314
Haimp10000373m				AT4G11650.1	osmotin 34					PTHR31048,PTHR31048:SF6	PF00314
Haimp10000375m				AT5G61390.1	Polynucleotidyl transferase, ribonuclease H-like superfamily protein		2.7.7.7			PTHR30231,PTHR30231:SF4	PF00929							1.09133	0.000337805
Haimp10000377m						GO:0000160,GO:0005515			KOG1601	PTHR26402:SF493,PTHR26402	PF00072,PF06203
Haimp10000378m				AT3G29100.3	vesicle transport V-snare 13	GO:0006886,GO:0016020			KOG1666	PTHR21230,PTHR21230:SF26	PF05008,PF12352
Haimp10000379m				AT5G07720.1	Galactosyl transferase GMA12/MNN10 family protein	GO:0016021,GO:0016758	2.4.2.39	K08238	KOG4748	PTHR31311:SF4,PTHR31311	PF05637
Haimp10000381m				AT1G18660.4	zinc finger (C3HC4-type RING finger) family protein	GO:0004176,GO:0006508			KOG4159	PTHR23327	PF13414,PF13923,PF02190
Haimp10000382m				AT3G01090.2	SNF1 kinase homolog 10	GO:0004672,GO:0005515,GO:0005524,GO:0006468	2.7.11.1	K07198	KOG0583	PTHR24343:SF15,PTHR24343	PF00069,PF00627,PF02149							-1.2198	0.0183606
Haimp10000384m						GO:0005884,GO:0045010				PTHR23213:SF210,PTHR23213	PF02181
Haimp10000387m	NKXS01008056.1	PIM98818.1	Leucine-rich repeat protein	AT3G11010.2	receptor like protein 34	GO:0005515			KOG0472	PTHR24420:SF637,PTHR24420	PF13855,PF08263,PF00560
Haimp10000389m																		-2.2259	0.00127273
Haimp10000390m	NKXS01008058.1	PIM98817.1	GTP cyclohydrolase II (EC 3.5.4.25) (GTP cyclohydrolase-2)	AT5G64300.1	GTP cyclohydrolase II	GO:0003935,GO:0008686,GO:0009231	3.5.4.25	K14652	KOG1284	PTHR21327:SF6,PTHR21327	PF00926,PF00925							-1.94748	0.0322271
Haimp10000391m				AT2G45500.5	AAA-type ATPase family protein	GO:0005524	3.6.4.3	K13254	KOG0740	PTHR23074	PF00004,PF04212
Haimp10000393m				AT2G45490.1	ataurora3	GO:0004672,GO:0005524,GO:0006468	2.7.11.1	K08850	KOG0580	PTHR24350:SF7,PTHR24350	PF00069
Haimp10000394m										PTHR31602	PF08879
Haimp10000395m	NKXS01000860.1	PIN21909.1	Formin-like protein			GO:0005884,GO:0045010		K02184	KOG1922	PTHR23213:SF210,PTHR23213	PF02181,PF10409
Haimp10000396m	NKXS01000860.1	PIN21910.1	Cdc2-related protein kinase (EC 2.7.11.22)	AT1G18670.3	Protein kinase superfamily protein	GO:0004672,GO:0005524,GO:0006468	2.7.11.22		KOG0600	PTHR24056:SF179,PTHR24056	PF00069							4.44528	3.12917e-10
Haimp10000399m	NKXS01008059.1	PIM98815.1	Mitochondrial import inner membrane translocase subunit	AT1G61570.1	translocase of the inner mitochondrial membrane 13			K17781	KOG1733	PTHR19338	PF02953
Haimp10000401m	NKXS01008060.1	PIM98814.1	CCHC-type domain-containing protein			GO:0003676,GO:0008270					PF00098
Haimp10000403m						GO:0003682		K09422	KOG0048	PTHR10641,PTHR10641:SF497	PF00249
Haimp10000404m								K14347		PTHR18640:SF9,PTHR18640	PF13593
Haimp10000406m				AT3G52760.1	Integral membrane Yip1 family protein	GO:0016020			KOG3103	PTHR21236,PTHR21236:SF2	PF04893							2.89244	0.00619093
Haimp10000409m				AT3G58130.1	N-acetylglucosaminylphosphatidylinositol de-N-acetylase family protein		3.5.1.89	K03434	KOG3332	PTHR12993:SF11,PTHR12993	PF02585
Haimp10000411m											PF04481
Haimp10000412m				AT5G46290.3	3-ketoacyl-acyl carrier protein synthase I		2.3.1.41	K09458	KOG1394	PTHR11712,PTHR11712:SF226	PF00109,PF02801
Haimp10000413m						GO:0016021				PTHR23130:SF71,PTHR23130	PF03188
Haimp10000414m				AT3G14840.2	Leucine-rich repeat transmembrane protein kinase	GO:0004672,GO:0005515,GO:0006468	2.7.11.1		KOG1187	PTHR24420:SF661,PTHR24420	PF13855,PF07714,PF11721
Haimp10000417m	NKXS01008070.1	PIM98813.1	Serine/threonine protein kinase (EC 2.7.11.1)	AT3G16030.6	lectin protein kinase family protein	GO:0004672,GO:0006468	2.7.11.1		KOG1187	PTHR24420:SF718,PTHR24420	PF07714,PF08276
Haimp10000418m				AT5G22770.1	alpha-adaptin	GO:0006886,GO:0016192,GO:0030117,GO:0030131			KOG1077	PTHR22780,PTHR22780:SF4	PF01602,PF02883,PF02296
Haimp10000420m											PF08513
Haimp10000421m	NKXS01008072.1	PIM98812.1	VQ domain-containing protein	AT1G28280.1	VQ motif-containing protein						PF05678
Haimp10000422m	NKXS01008073.1	PIM98809.1	Glycerol-3-phosphate 1-O-acyltransferase (EC 2.3.1.15)	AT3G11430.1	glycerol-3-phosphate acyltransferase 5	GO:0008152,GO:0016746	2.3.1.15			PTHR15486,PTHR15486:SF0	PF01553
Haimp10000423m	NKXS01008073.1	PIM98810.1	PUM-HD domain-containing protein	AT2G29200.1	pumilio 1	GO:0003723				PTHR12537:SF12,PTHR12537	PF07990,PF00806
Haimp10000424m	NKXS01008073.1	PIM98811.1	Uncharacterized protein	AT3G48670.1	XH/XS domain-containing protein	GO:0031047				PTHR21596,PTHR21596:SF3	PF03469,PF03468
Haimp10000427m				AT5G60980.3	Nuclear transport factor 2 (NTF2) family protein with RNA binding (RRM-RBD-RNP motifs) domain-containing protein	GO:0005622,GO:0006810			KOG0116	PTHR10693,PTHR10693:SF20	PF02136,PF14259
Haimp10000430m	NKXS01008074.1	PIM98807.1	U2 snRNP auxiliary factor large subunit			GO:0003676		K12837	KOG0120	PTHR23139,PTHR23139:SF9	PF14259,PF13893,PF00076
Haimp10000431m	NKXS01008074.1	PIM98808.1	DUF4408 domain-containing protein	AT1G61260.1	cotton fiber (DUF761)						PF05553,PF14364							-3.22242	0.00219697
Haimp10000432m				AT1G29670.2	GDSL-like Lipase/Acylhydrolase superfamily protein	GO:0006629,GO:0016788	3.1.1.3			PTHR22835,PTHR22835:SF120	PF00657
Haimp10000433m	NKXS01000863.1	PIN21900.1	MADS-box domain-containing protein			GO:0003677,GO:0046983				PTHR11945,PTHR11945:SF150	PF00319
Haimp10000434m	NKXS01000863.1	PIN21901.1	Tyrosine kinase (EC 2.7.11.1)	AT4G18950.1	Integrin-linked protein kinase family	GO:0004672,GO:0005524,GO:0006468	2.7.11.1		KOG0192	PTHR23257:SF371,PTHR23257	PF00069,PF12796
Haimp10000435m						GO:0004112					PF07823							2.62535	0.00535648
Haimp10000436m	NKXS01000863.1	PIN21902.1	Uncharacterized protein	AT5G45690.1	histone acetyltransferase (DUF1264)					PTHR31360,PTHR31360:SF1	PF06884
Haimp10000437m	NKXS01000863.1	PIN21903.1	H+/oligopeptide symporter	AT1G69850.1	nitrate transporter 1:2	GO:0005215,GO:0006810,GO:0016020		K14638	KOG1237	PTHR11654,PTHR11654:SF87	PF00854
Haimp10000438m	NKXS01000863.1	PIN21904.1	MACPF domain-containing protein	AT1G29690.1	MAC/Perforin domain-containing protein						PF01823							-1.85745	0.038085
Haimp10000439m	NKXS01000863.1	PIN21905.1	Non-specific serine/threonine protein kinase (EC 2.7.11.1)	AT1G29750.2	receptor-like kinase in flowers 1	GO:0004672,GO:0006468	2.7.11.1		KOG1187	PTHR24420:SF661,PTHR24420	PF07714,PF11721
Haimp10000440m	NKXS01000863.1	PIN21906.1	Uncharacterized protein	AT1G29760.1	Putative adipose-regulatory protein (Seipin)					PTHR21212:SF1,PTHR21212	PF06775
Haimp10000441m	NKXS01000863.1	PIN21907.1	Aquaporin (Major intrinsic protein family)	AT4G18910.1	NOD26-like intrinsic protein 1;2	GO:0005215,GO:0006810,GO:0016020		K09874	KOG0223	PTHR19139:SF88,PTHR19139	PF00230
Haimp10000442m				AT4G09660.1	zinc finger MYM-type-like protein					PTHR11697:SF74,PTHR11697	PF14291
Haimp10000443m											PF14364
Haimp10000444m											PF05553
Haimp10000446m				ATMG01190.1	ATP synthase subunit 1	GO:0015992,GO:0046034	3.6.3.14			PTHR15184:SF39,PTHR15184	PF02874
Haimp10000447m				AT2G39530.1	Uncharacterized protein family (UPF0497)						PF04535
Haimp10000448m				AT2G39530.1	Uncharacterized protein family (UPF0497)						PF04535
Haimp10000450m	NKXS01008079.1	PIM98803.1	Bidirectional sugar transporter SWEET	AT5G13170.1	senescence-associated gene 29	GO:0016021		K15382	KOG1623	PTHR10791:SF22,PTHR10791	PF03083							-2.75584	0.00106782
Haimp10000451m	NKXS01008079.1	PIM98804.1	Enoyl-CoA isomerase	AT5G43280.1	delta(3,5),delta(2,4)-dienoyl-CoA isomerase 1	GO:0003824,GO:0008152		K12663	KOG1681	PTHR11941:SF30,PTHR11941	PF00378
Haimp10000452m	NKXS01008079.1	PIM98805.1	Protein-serine/threonine phosphatase (EC 3.1.3.16)	AT2G33540.1	C-terminal domain phosphatase-like 3	GO:0005515	3.1.3.16	K18999		PTHR23081,PTHR23081:SF2	PF03031,PF00533
Haimp10000456m	NKXS01000864.1	PIN21899.1	BES1_N domain-containing protein	AT1G78700.1	BES1/BZR1 homolog 4					PTHR31506,PTHR31506:SF2
Haimp10000457m	NKXS01008080.1	PIM98801.1	Arginyl-tRNA--protein transferase (EC 2.3.2.8)	AT5G05700.1	arginine-tRNA protein transferase 1	GO:0004057,GO:0016598	2.3.2.8	K00685	KOG1193	PTHR21367:SF0,PTHR21367	PF04377,PF04376
Haimp10000458m	NKXS01008080.1	PIM98802.1	Protein yippee-like	AT2G40110.1	Yippee family putative zinc-binding protein					PTHR13847:SF165,PTHR13847	PF03226
Haimp10000459m				AT5G24060.2	Pentatricopeptide repeat (PPR) superfamily protein					PTHR13343:SF13,PTHR13343								1.57799	0.000121375
Haimp10000461m				AT5G52810.1	NAD(P)-binding Rossmann-fold superfamily protein		1.5.1.25		KOG3007	PTHR13812,PTHR13812:SF2	PF02423
Haimp10000462m				AT4G25740.1	RNA binding Plectin/S10 domain-containing protein			K02947	KOG3344	PTHR12146	PF03501
Haimp10000463m				AT5G52640.1	heat shock-like protein	GO:0005524,GO:0006457,GO:0006950,GO:0051082		K04079	KOG0019	PTHR11528:SF43,PTHR11528	PF00183,PF02518
Haimp10000467m	NKXS01008082.1	PIM98797.1	Putative membrane protein	AT3G18440.1	aluminum-activated malate transporter 9	GO:0015743			KOG4711	PTHR31086	PF11744
Haimp10000468m	NKXS01008082.1	PIM98798.1	Putative membrane protein	AT3G18440.1	aluminum-activated malate transporter 9	GO:0015743			KOG4711	PTHR31086	PF11744
Haimp10000469m	NKXS01008082.1	PIM98799.1	Protein phosphatase 2A regulatory subunit A	AT3G25800.3	protein phosphatase 2A subunit A2			K03456	KOG0211	PTHR10648	PF13513,PF13646							0.915045	0.00668022
Haimp10000470m	NKXS01008082.1	PIM98800.1	Arylacetamide deacetylase (EC 3.1.1.1)	AT5G16080.1	carboxyesterase 17	GO:0008152,GO:0016787	3.1.1.1		KOG1515	PTHR23024:SF93,PTHR23024	PF07859
Haimp10000471m				AT5G19730.1	Pectin lyase-like superfamily protein	GO:0005618,GO:0030599,GO:0042545	3.1.1.11	K01051		PTHR31321:SF8,PTHR31321	PF01095
Haimp10000472m				AT3G16490.1	IQ-domain 26	GO:0005515				PTHR32295,PTHR32295:SF10	PF00612,PF13178
Haimp10000473m				AT4G32060.1	calcium-binding EF hand family protein				KOG0027	PTHR12294:SF1,PTHR12294	PF13833
Haimp10000475m				AT2G25290.4	Octicosapeptide/Phox/Bem1p (PB1) domain-containing protein / tetratricopeptide repeat (TPR)-containing protein	GO:0005515			KOG4151	PTHR22904:SF22,PTHR22904	PF00564,PF13414,PF00515
Haimp10000476m				AT2G25280.1	AmmeMemoRadiSam system protein B					PTHR11060:SF0,PTHR11060	PF01875
Haimp10000477m				AT2G25290.4	Octicosapeptide/Phox/Bem1p (PB1) domain-containing protein / tetratricopeptide repeat (TPR)-containing protein	GO:0005515			KOG4151	PTHR22904:SF22,PTHR22904	PF00564,PF13414							-0.653889	0.0364013
Haimp10000478m				AT2G34930.1	disease resistance family protein / LRR family protein	GO:0005515	2.7.11.1		KOG0472	PTHR24420	PF13855,PF08263,PF00560,PF12799
Haimp10000479m	NKXS01008084.1	PIM98795.1	Uncharacterized protein	AT4G29310.1	DUF1005 family protein (DUF1005)					PTHR31317,PTHR31317:SF2	PF06219
Haimp10000481m	NKXS01008086.1	PIM98792.1	TFIIS N-terminal domain-containing protein	AT5G05140.1	Transcription elongation factor (TFIIS) family protein	GO:0003677,GO:0005634,GO:0006351				PTHR15141:SF40,PTHR15141	PF08711
Haimp10000482m	NKXS01008086.1	PIM98793.1	Uncharacterized protein								PF05553
Haimp10000483m	NKXS01008086.1	PIM98794.1	Uncharacterized protein	AT1G19260.1	TTF-type zinc finger protein with HAT dimerisation domain	GO:0046983				PTHR11697,PTHR11697:SF74	PF14291,PF05699
Haimp10000484m						GO:0008270,GO:0016787	3.5.4.33	K11991	KOG1018	PTHR11079	PF00383
Haimp10000486m						GO:0008270		K17808		PTHR20922,PTHR20922:SF15	PF05180
Haimp10000487m				AT3G54230.2	suppressor of abi3-5	GO:0003676		K13094	KOG0154	PTHR13948,PTHR13948:SF3	PF01585							2.80809	0.029684
Haimp10000490m				AT5G15860.1	prenylcysteine methylesterase	GO:0008152,GO:0016787				PTHR23024:SF43,PTHR23024	PF07859							2.76655	0.0364626
Haimp10000491m						GO:0008270					PF06839
Haimp10000492m	NKXS01008087.1	PIM98789.1	NAD(+) diphosphatase (EC 3.6.1.22)	AT1G68760.1	nudix hydrolase 1	GO:0016787	3.6.1.22	K03574		PTHR16099	PF00293
Haimp10000493m	NKXS01008087.1	PIM98790.1	Uncharacterized protein	AT3G25640.2	MIZU-KUSSEI-like protein (Protein of unknown function, DUF617)					PTHR31696,PTHR31696:SF2	PF04759
Haimp10000495m						GO:0006614,GO:0008312,GO:0048500			KOG3198	PTHR17453,PTHR17453:SF0	PF01922
Haimp10000496m				AT3G08500.1	myb domain protein 83			K09422	KOG0048	PTHR10641,PTHR10641:SF474	PF13921
Haimp10000498m				AT1G66350.1	RGA-like 1					PTHR31636,PTHR31636:SF16	PF03514
Haimp10000500m	NKXS01008090.1	PIM98787.1	Uncharacterized protein	AT5G63520.1	F-box/LRR protein	GO:0005515					PF10442,PF00646
Haimp10000503m	NKXS01000865.1	PIN21893.1	GTD-binding domain-containing protein							PTHR31422:SF1,PTHR31422	PF04576
Haimp10000506m	NKXS01000865.1	PIN21894.1	Carboxypeptidase (EC 3.4.16.-)	AT4G30810.1	serine carboxypeptidase-like 29	GO:0004185,GO:0006508	3.4.16.6	K16297	KOG1282	PTHR11802:SF32,PTHR11802	PF00450
Haimp10000507m	NKXS01000865.1	PIN21895.1	Carboxypeptidase (EC 3.4.16.-)	AT4G30810.1	serine carboxypeptidase-like 29	GO:0004185,GO:0006508	3.4.16.6	K16297	KOG1282	PTHR11802:SF32,PTHR11802	PF00450					-1.70214	0.0264692
Haimp10000509m	NKXS01000865.1	PIN21897.1	ATG11 domain-containing protein	AT4G30790.1	autophagy-like protein	GO:0006914				PTHR13222:SF1,PTHR13222	PF10377,PF04108							-1.35486	0.00106759
Haimp10000510m	NKXS01000865.1	PIN21898.1	50S ribosomal protein L35			GO:0003735,GO:0005622,GO:0005840,GO:0006412		K02916			PF01632
Haimp10000511m				AT2G24150.1	heptahelical protein 3	GO:0016021		K07297	KOG0748	PTHR20855:SF32,PTHR20855	PF03006
Haimp10000512m	NKXS01008092.1	PIM98784.1	Ferredoxin:thioredoxin reductase (EC 1.8.7.2)				1.8.7.2											1.26344	0.0185441
Haimp10000514m	NKXS01008092.1	PIM98786.1	Uncharacterized protein	AT3G04650.1	FAD/NAD(P)-binding oxidoreductase family protein					PTHR16128:SF8,PTHR16128								-2.26048	0.0161971
Haimp10000516m				AT4G33090.1	aminopeptidase M1	GO:0006508,GO:0008237,GO:0008270	3.4.11.2		KOG1046	PTHR11533,PTHR11533:SF163	PF01433,PF11838
Haimp10000517m							2.4.1.109				PF05553
Haimp10000518m				AT4G33090.1	aminopeptidase M1	GO:0006508,GO:0008237,GO:0008270	3.4.11.2		KOG1046	PTHR11533,PTHR11533:SF163	PF01433,PF11838
Haimp10000519m				AT1G72790.1	hydroxyproline-rich glycoprotein family protein						PF05553
Haimp10000520m				AT3G43660.1	Vacuolar iron transporter (VIT) family protein				KOG4473	PTHR31812:SF1,PTHR31812	PF01988
Haimp10000521m				AT2G36690.1	2-oxoglutarate (2OG) and Fe(II)-dependent oxygenase superfamily protein	GO:0016491,GO:0016706,GO:0055114	1.14.11.9		KOG0143	PTHR10209	PF14226,PF03171
Haimp10000523m	NKXS01008095.1	PIM98782.1	Hexosyltransferase (EC 2.4.1.-)	AT3G62660.1	galacturonosyltransferase-like 7	GO:0016757	2.4.1.43			PTHR13778:SF7,PTHR13778	PF01501
Haimp10000524m	NKXS01008095.1	PIM98783.1	1,4-beta-D-xylan synthase (EC 2.4.2.24)	AT1G02730.1	cellulose synthase-like D5	GO:0016020,GO:0016760,GO:0030244	2.4.2.24			PTHR13301:SF32,PTHR13301	PF03552
Haimp10000525m	NKXS01008096.1	PIM98779.1	ANK_REP_REGION domain-containing protein							PTHR24193	PF12796
Haimp10000526m	NKXS01008096.1	PIM98780.1	Dihydrokaempferol 4-reductase (EC 1.1.1.219)				1.1.1.219			PTHR10366:SF304,PTHR10366
Haimp10000527m	NKXS01008097.1	PIM98777.1	DNA helicase (EC 3.6.4.12)				3.6.4.12			PTHR13710,PTHR13710:SF69
Haimp10000528m	NKXS01008097.1	PIM98778.1	Uncharacterized protein	AT2G34750.1	RNA polymerase I specific transcription initiation factor RRN3 protein					PTHR12790	PF05327
Haimp10000530m	NKXS01000866.1	PIN21879.1	RNA polymerase III transcription factor (TF)IIIC subunit	AT3G49410.1	Transcription factor IIIC, subunit 5			K15202	KOG2473	PTHR13230	PF09734
Haimp10000531m	NKXS01000866.1	PIN21880.1	GDP-L-fucose synthase (EC 1.1.1.271)	AT1G17890.1	NAD(P)-binding Rossmann-fold superfamily protein	GO:0003824,GO:0050662	1.1.1.271	K02377	KOG1431	PTHR10366:SF246,PTHR10366	PF01370
Haimp10000532m	NKXS01000866.1	PIN21881.1	Uncharacterized protein								PF08132
Haimp10000533m	NKXS01000866.1	PIN21882.1	S-adenosylmethionine decarboxylase alpha chain (S-adenosylmethionine decarboxylase beta chain) (S-adenosylmethionine decarboxylase proenzyme)	AT3G25570.2	Adenosylmethionine decarboxylase family protein	GO:0004014,GO:0006597,GO:0008295	4.1.1.50		KOG0788	PTHR11570	PF01536
Haimp10000534m	NKXS01000866.1	PIN21883.1	Serine/threonine protein kinase (EC 2.7.11.1)	AT2G23950.1	Leucine-rich repeat protein kinase family protein	GO:0004672,GO:0005515,GO:0006468	2.7.11.1		KOG1187	PTHR24420:SF730,PTHR24420	PF13855,PF07714,PF08263
Haimp10000535m				AT4G11120.1	translation elongation factor Ts (EF-Ts)	GO:0003746,GO:0005515,GO:0005622,GO:0006414			KOG1071	PTHR11741	PF00627,PF00889							-3.25975	1.38204e-05
Haimp10000536m	NKXS01000866.1	PIN21884.1	Transmembrane 9 superfamily member	AT4G12650.1	Endomembrane protein 70 protein family	GO:0016021		K17086	KOG1278	PTHR10766:SF38,PTHR10766	PF02990
Haimp10000537m	NKXS01000866.1	PIN21885.1	Transmembrane 9 superfamily member	AT4G12650.1	Endomembrane protein 70 protein family	GO:0016021				PTHR10766:SF38,PTHR10766	PF02990
Haimp10000539m	NKXS01000866.1	PIN21886.1	Putative WD40 repeat protein	AT4G30510.1	homolog of yeast autophagy 18 (ATG18) B	GO:0005515		K17908	KOG2110	PTHR11227,PTHR11227:SF17	PF00400							-1.19867	0.0327053
Haimp10000541m	NKXS01000866.1	PIN21887.1	Putative membrane protein	AT2G23940.1	transmembrane protein (DUF788)				KOG3269	PTHR13505:SF7,PTHR13505	PF05620
Haimp10000542m	NKXS01000866.1	PIN21888.1	Putative ATPase (EC 2.7.1.1)			GO:0005524	2.7.1.1		KOG2383	PTHR12169:SF0,PTHR12169	PF03969							-1.53064	0.000482177
Haimp10000543m	NKXS01000866.1	PIN21889.1	Clathrin assembly protein AP180			GO:0005543			KOG0251	PTHR22951:SF15,PTHR22951	PF07651							2.4924	0.000447863
Haimp10000544m	NKXS01000866.1	PIN21890.1	TPR_REGION domain-containing protein	AT4G30480.2	Tetratricopeptide repeat (TPR)-like superfamily protein					PTHR22904:SF71,PTHR22904	PF07719
Haimp10000545m	NKXS01000866.1	PIN21891.1	Cinnamoyl-CoA reductase (EC 1.2.1.44)	AT2G23910.1	NAD(P)-binding Rossmann-fold superfamily protein		1.2.1.44
Haimp10000546m				AT5G40390.1	Raffinose synthase family protein		2.4.1.67			PTHR31268:SF2,PTHR31268	PF05691	1.48432	0.0095167					-2.81505	0.032798			DiEG
Haimp10000547m				AT4G16210.1	enoyl-CoA hydratase/isomerase A	GO:0003824,GO:0008152			KOG1680	PTHR11941,PTHR11941:SF54	PF00378
Haimp10000548m				AT2G23540.1	GDSL-like Lipase/Acylhydrolase superfamily protein	GO:0006629,GO:0016788	3.1.1.3			PTHR22835,PTHR22835:SF153	PF00657
Haimp10000549m				AT3G17060.1	Pectin lyase-like superfamily protein	GO:0005618,GO:0030599,GO:0042545	3.1.1.11			PTHR31321,PTHR31321:SF16	PF01095
Haimp10000550m				AT3G06620.1	PAS domain-containing protein tyrosine kinase family protein	GO:0004672,GO:0004871,GO:0006468,GO:0007165	2.7.11.1		KOG0192	PTHR23257	PF07714,PF13426
Haimp10000551m	NKXS01008100.1	PIM98776.1	DNA-directed RNA polymerase subunit (EC 2.7.7.6)			GO:0003677,GO:0003899,GO:0006351	2.7.7.6	K03046		PTHR19376,PTHR19376:SF32	PF04997
Haimp10000552m						GO:0005515				PTHR24420:SF637,PTHR24420	PF00560
Haimp10000553m	NKXS01008104.1	PIM98775.1	Leucine-rich repeat protein			GO:0005515			KOG0472	PTHR24420:SF637,PTHR24420	PF13855,PF13516,PF08263,PF00560
Haimp10000555m	NKXS01000867.1	PIN21876.1	Non-specific serine/threonine protein kinase (EC 2.7.11.1)	AT2G24130.2	Leucine-rich receptor-like protein kinase family protein	GO:0005515	2.7.11.1			PTHR24420	PF13855,PF08263
Haimp10000556m				AT2G32660.2	receptor like protein 22	GO:0005515				PTHR24420:SF637,PTHR24420	PF13855,PF00560
Haimp10000557m	NKXS01000867.1	PIN21877.1	Non-specific serine/threonine protein kinase (EC 2.7.11.1)			GO:0005515	2.7.11.1			PTHR24420:SF733,PTHR24420	PF08263,PF00560
Haimp10000560m	NKXS01008106.1	PIM98772.1	Ubiquitin-conjugating enzyme	AT4G27030.1	fatty acid desaturase A				KOG3011	PTHR24067,PTHR24067:SF89	PF10520
Haimp10000561m	NKXS01008106.1	PIM98773.1	Ubiquitin-conjugating enzyme	AT4G27030.1	fatty acid desaturase A				KOG3011	PTHR24067,PTHR24067:SF89	PF10520
Haimp10000562m	NKXS01008108.1	PIM98771.1	NAC domain-containing protein	AT5G61430.1	NAC domain containing protein 100	GO:0003677,GO:0006355				PTHR31744,PTHR31744:SF3	PF02365					3.00673	0.025498
Haimp10000563m	NKXS01008109.1	PIM98766.1	Putative hydrolase/acyltransferase (Alpha/beta hydrolase superfamily) (EC 3.7.1.14)	AT1G13820.1	alpha/beta-Hydrolases superfamily protein		3.7.1.14		KOG1454	PTHR10992,PTHR10992:SF691	PF12697							1.28546	0.000469014
Haimp10000564m	NKXS01008109.1	PIM98767.1	Uncharacterized protein	AT2G03590.1	ureide permease 1					PTHR31081:SF2,PTHR31081	PF07168
Haimp10000566m	NKXS01008109.1	PIM98769.1	Uncharacterized protein			GO:0030247					PF13947,PF14380
Haimp10000568m				AT1G04110.1	Subtilase family protein	GO:0004252,GO:0006508	3.4.21.25			PTHR10795:SF329,PTHR10795	PF02225,PF00082,PF05922
Haimp10000569m				AT1G04110.1	Subtilase family protein	GO:0004252,GO:0006508	3.4.21.25			PTHR10795:SF329,PTHR10795	PF02225,PF00082,PF05922
Haimp10000570m				AT1G11330.2	S-locus lectin protein kinase family protein	GO:0004672,GO:0005524,GO:0006468	2.7.11.1		KOG1187	PTHR24420:SF718,PTHR24420	PF08276,PF00069,PF01453
Haimp10000573m	NKXS01008110.1	PIM98763.1	Uncharacterized protein	AT1G64140.1	WRKY transcription factor					PTHR31827
Haimp10000574m	NKXS01008110.1	PIM98764.1	Ca2+/calmodulin-dependent protein kinase, EF-Hand protein superfamily (EC 2.7.11.1)	AT4G23650.1	calcium-dependent protein kinase 6	GO:0004672,GO:0005509,GO:0005524,GO:0006468	2.7.11.1	K13412	KOG0032	PTHR24349:SF95,PTHR24349	PF00069,PF13499							1.59943	0.0215701
Haimp10000575m	NKXS01008110.1	PIM98765.1	Uncharacterized protein	AT5G60750.1	CAAX amino terminal protease family protein	GO:0016020				PTHR10794	PF02517
Haimp10000576m				AT1G64110.2	P-loop containing nucleoside triphosphate hydrolases superfamily protein	GO:0005524	3.6.4.3			PTHR23074,PTHR23074:SF77	PF00004							-2.58291	0.0411992
Haimp10000577m	NKXS01008111.1	PIM98760.1	DNA helicase (EC 3.6.4.12)	AT5G08110.3	UBQ, helicase-c and DEAD-like helicase domain-containing protein	GO:0003676,GO:0005524	3.6.4.12			PTHR24031,PTHR24031:SF122	PF00270
Haimp10000584m	NKXS01000868.1	PIN21872.1	DNA topoisomerase (EC 5.99.1.2)			GO:0008270	5.99.1.2				PF06839
Haimp10000585m	NKXS01000868.1	PIN21873.1	DNA-directed DNA polymerase (EC 2.7.7.7)				2.7.7.7			PTHR10178	PF00078,PF13975
Haimp10000587m	NKXS01000868.1	PIN21875.1	DYW_deaminase domain-containing protein	AT3G49142.1	Tetratricopeptide repeat (TPR)-like superfamily protein					PTHR24015,PTHR24015:SF397	PF01535,PF14432,PF13041
Haimp10000588m				AT5G51570.1	SPFH/Band 7/PHB domain-containing membrane-associated protein family	GO:0016020			KOG2620	PTHR10264:SF69,PTHR10264	PF01145					-6.00462	3.24187e-05
Haimp10000590m						GO:0003677,GO:0005634,GO:0006355,GO:0009725				PTHR31384:SF6,PTHR31384	PF02362,PF06507
Haimp10000591m				AT1G77840.1	Translation initiation factor IF2/IF5	GO:0003743,GO:0005515,GO:0006413			KOG2767	PTHR23001:SF7,PTHR23001	PF01873,PF02020							0.65853	0.017261
Haimp10000592m	NKXS01008113.1	PIM98759.1	Uncharacterized protein	AT2G39705.1	ROTUNDIFOLIA like 8						PF08137
Haimp10000593m	NKXS01008115.1	PIM98758.1	Lipoyl synthase, mitochondrial (EC 2.8.1.8) (Lipoate synthase) (LS) (Lip-syn) (Lipoic acid synthase)	AT2G20860.3	lipoic acid synthase 1	GO:0003824,GO:0009107,GO:0016992,GO:0051536,GO:0051539	2.8.1.8	K03644	KOG2672	PTHR10949,PTHR10949:SF9	PF04055
Haimp10000594m	NKXS01008116.1	PIM98755.1	Non-specific serine/threonine protein kinase (EC 2.7.11.1)			GO:0004672,GO:0005515,GO:0006468	2.7.11.1			PTHR24420:SF733,PTHR24420	PF13855,PF07714,PF13516,PF08263,PF00560
Haimp10000595m	NKXS01008116.1	PIM98756.1	Non-specific serine/threonine protein kinase (EC 2.7.11.1)				2.7.11.1			PTHR24420:SF733,PTHR24420	PF08263
Haimp10000596m	NKXS01008116.1	PIM98757.1	Ras suppressor protein (Contains leucine-rich repeats) (EC 2.7.11.1)	AT2G01950.1	BRI1-like 2	GO:0005515	2.7.11.1		KOG0617	PTHR24420	PF13855,PF13516
Haimp10000598m	NKXS01008118.1	PIM98750.1	Karyopherin (Importin) beta 3	AT5G19820.1	ARM repeat superfamily protein	GO:0005515,GO:0006886,GO:0008536			KOG2171	PTHR10527:SF5,PTHR10527	PF02985,PF03810,PF04510,PF13646
Haimp10000599m	NKXS01008118.1	PIM98751.1	Peptidyl-tRNA hydrolase (EC 3.1.1.29)	AT5G19830.1	Peptidyl-tRNA hydrolase family protein	GO:0004045	3.1.1.29	K01056	KOG2255	PTHR17224:SF4,PTHR17224	PF01195					-4.21101	0.00528817
Haimp10000600m	NKXS01008118.1	PIM98752.1	Transcription factor, Myb superfamily	AT3G13540.1	myb domain protein 5	GO:0003682		K09422	KOG0048	PTHR10641:SF482,PTHR10641	PF00249
Haimp10000601m	NKXS01008118.1	PIM98753.1	Cytokinin riboside 5'-monophosphate phosphoribohydrolase (EC 3.2.2.n1)	AT5G11950.1	Putative lysine decarboxylase family protein					PTHR31223,PTHR31223:SF4	PF03641
Haimp10000602m				AT4G08810.1	calcium ion binding protein					PTHR31469:SF2,PTHR31469
Haimp10000603m	NKXS01000869.1	PIN21857.1	Members of tubulin/FtsZ family	AT4G37190.1	plasma membrane, autoregulation-binding site, misato segment II, myosin-like, tubulin/FtsZ protein				KOG2530	PTHR13391	PF14881							-1.64909	0.0206989
Haimp10000604m	NKXS01000869.1	PIN21858.1	Importin subunit alpha	AT3G06720.2	importin alpha isoform 1	GO:0005515,GO:0005634,GO:0005737,GO:0006606,GO:0008565			KOG0166	PTHR23316:SF0,PTHR23316	PF01749,PF00514
Haimp10000606m	NKXS01000869.1	PIN21859.1	J domain-containing protein	AT1G56300.1	Chaperone DnaJ-domain superfamily protein					PTHR24076:SF83,PTHR24076	PF00226
Haimp10000608m	NKXS01000869.1	PIN21860.1	Uncharacterized protein							PTHR31713,PTHR31713:SF1	PF07887							0.929539	0.00010763
Haimp10000610m	NKXS01000869.1	PIN21861.1	Putative 3'-5' exonuclease (EC 3.6.4.12)	AT1G56310.1	Polynucleotidyl transferase, ribonuclease H-like superfamily protein	GO:0003676,GO:0006139,GO:0008408	3.6.4.12		KOG2207	PTHR13620,PTHR13620:SF2	PF01612
Haimp10000611m	NKXS01000869.1	PIN21862.1	Uncharacterized protein	AT3G62630.1	stress response NST1-like protein (DUF1645)						PF07816
Haimp10000612m	NKXS01000869.1	PIN21863.1	Serine/threonine protein phosphatase (EC 3.1.3.16)	AT1G09160.1	Protein phosphatase 2C family protein	GO:0003824	3.1.3.16		KOG0698	PTHR13832,PTHR13832:SF158	PF00481
Haimp10000614m	NKXS01000869.1	PIN21864.1	GUB_WAK_bind domain-containing protein	AT5G02070.1	Protein kinase family protein	GO:0030247					PF13947
Haimp10000615m	NKXS01000869.1	PIN21865.1	Pre-mRNA-splicing factor 38					K12849	KOG2889	PTHR23142	PF03371,PF12871
Haimp10000617m	NKXS01000869.1	PIN21867.1	CCHC-type domain-containing protein			GO:0003676,GO:0008270					PF00098
Haimp10000620m	NKXS01000869.1	PIN21868.1	WD40 repeat-containing protein	AT5G27030.2	TOPLESS-related 3	GO:0005515,GO:0006355			KOG0266	PTHR22847,PTHR22847:SF324	PF00400							-1.19654	0.027163
Haimp10000623m	NKXS01000869.1	PIN21869.1	Serine/threonine protein phosphatase (EC 3.1.3.16)	AT5G27930.1	Protein phosphatase 2C family protein	GO:0003824	3.1.3.16		KOG0698	PTHR13832,PTHR13832:SF198	PF00481
Haimp10000624m	NKXS01008119.1	PIM98748.1	Lipid-phosphate phosphatase (EC 3.1.3.76)	AT1G80280.1	alpha/beta-Hydrolases superfamily protein		3.1.3.76			PTHR10992:SF149,PTHR10992	PF12697
Haimp10000628m	NKXS01008119.1	PIM98749.1	Serine/threonine kinase receptor-associated protein	AT1G52730.1	Transducin/WD40 repeat-like superfamily protein	GO:0005515		K13137	KOG0278	PTHR19877	PF00400
Haimp10000629m				AT1G15460.1	HCO3- transporter family	GO:0005452,GO:0006820,GO:0016020,GO:0016021				PTHR11453:SF31,PTHR11453	PF00955
Haimp10000630m				AT1G59620.1	Disease resistance protein (CC-NBS-LRR class) family	GO:0043531			KOG4658	PTHR23155,PTHR23155:SF419	PF00931
Haimp10000631m	NKXS01008120.1	PIM98747.1	Uncharacterized protein			GO:0004867,GO:0009611					PF00280
Haimp10000632m				AT5G51820.1	phosphoglucomutase	GO:0005975,GO:0016868	5.4.2.2			PTHR22573,PTHR22573:SF36	PF00408					3.63527	0.0258147	1.38316	0.00574146					CEG
Haimp10000633m						GO:0003677,GO:0046983				PTHR13935,PTHR13935:SF46	PF00010
Haimp10000634m						GO:0046872				PTHR24009	PF00642
Haimp10000638m						GO:0046872				PTHR24009	PF00642
Haimp10000640m				AT5G22870.1	Late embryogenesis abundant (LEA) hydroxyproline-rich glycoprotein family					PTHR31852,PTHR31852:SF5	PF03168
Haimp10000643m	NKXS01000870.1	PIN21852.1	Uncharacterized protein	AT5G16170.1	Core-2/I-branching beta-1,6-N-acetylglucosaminyltransferase family protein	GO:0008375,GO:0016020				PTHR31042:SF8,PTHR31042	PF02485
Haimp10000644m	NKXS01000870.1	PIN21853.1	Serine/threonine protein kinase (EC 3.1.4.46)	AT5G38250.1	Protein kinase family protein	GO:0004672,GO:0005524,GO:0006468,GO:0030247	3.1.4.46		KOG1187	PTHR24420:SF561,PTHR24420	PF00069,PF13947
Haimp10000646m	NKXS01000870.1	PIN21854.1	Reverse transcriptase (EC 2.7.7.49)			GO:0015074	2.7.7.7			PTHR24559,PTHR24559:SF165	PF00078,PF00665,PF03732
Haimp10000648m	NKXS01000870.1	PIN21856.1	Serine/threonine protein kinase (EC 3.1.4.46)			GO:0004672,GO:0005524,GO:0006468	3.1.4.46	K04730	KOG1187	PTHR24420:SF561,PTHR24420	PF00069
Haimp10000649m						GO:0030247					PF13947
Haimp10000650m	NKXS01008124.1	PIM98745.1	Putative Ca2+-dependent phospholipid-binding protein	AT3G07940.1	Calcium-dependent ARF-type GTPase activating protein family	GO:0005515,GO:0008060,GO:0008270,GO:0032312		K12486	KOG1030	PTHR23180	PF00168,PF01412
Haimp10000651m	NKXS01008125.1	PIM98743.1	dCTP pyrophosphatase 1 (EC 3.6.1.12)				3.6.1.12	K16904		PTHR14552:SF2,PTHR14552	PF03819
Haimp10000652m	NKXS01008125.1	PIM98744.1	Serine/threonine protein kinase (EC 2.7.11.1)	AT1G74360.1	Leucine-rich repeat protein kinase family protein	GO:0004672,GO:0005515,GO:0005524,GO:0006468	2.7.11.1		KOG1187	PTHR24420:SF605,PTHR24420	PF13855,PF13516,PF00069,PF08263,PF13504
Haimp10000653m				AT2G36460.1	Aldolase superfamily protein	GO:0004332,GO:0006096	4.1.2.13	K01623	KOG1557	PTHR11627:SF7,PTHR11627	PF00274
Haimp10000654m						GO:0005576,GO:0008083,GO:0008283					PF06404
Haimp10000655m	NKXS01008127.1	PIM98739.1	Uncharacterized protein															1.30842	0.00515936
Haimp10000656m	NKXS01008127.1	PIM98740.1	Serine hydroxymethyltransferase (EC 2.1.2.1)	AT1G22020.1	serine hydroxymethyltransferase 6	GO:0004372,GO:0006544,GO:0006563	2.1.2.1	K00600	KOG2467	PTHR11680:SF7,PTHR11680	PF00464
Haimp10000659m										PTHR31301:SF1,PTHR31301	PF03195
Haimp10000660m				AT4G26300.5	Arginyl-tRNA synthetase, class Ic	GO:0004814,GO:0005524,GO:0006420	6.1.1.19			PTHR11956,PTHR11956:SF1	PF05746,PF00750
Haimp10000662m				AT5G42470.1	BRCA1-A complex subunit BRE-like protein			K12173		PTHR15189:SF7,PTHR15189	PF06113
Haimp10000663m				AT3G18165.1	modifier of snc1,4	GO:0006397				PTHR13296:SF0,PTHR13296	PF05700
Haimp10000668m	NKXS01000871.1	PIN21844.1	IPPc domain-containing protein	AT2G01900.3	DNAse I-like superfamily protein					PTHR11200,PTHR11200:SF63	PF03372
Haimp10000676m	NKXS01000871.1	PIN21845.1	N-alpha-acetyltransferase 40 (EC 2.3.1.257)			GO:0008080	2.3.1.88		KOG2488	PTHR20531	PF00583
Haimp10000677m											PF05919
Haimp10000678m	NKXS01000871.1	PIN21846.1	ATP-dependent Clp protease proteolytic subunit	ATCG00670.1	plastid-encoded CLP P		3.4.21.92	K01358		PTHR10381:SF15,PTHR10381	PF00574
Haimp10000679m	NKXS01000871.1	PIN21847.1	Uncharacterized protein	ATCG00680.1	photosystem II reaction center protein B	GO:0009521,GO:0009767,GO:0016020,GO:0016168,GO:0019684					PF00421
Haimp10000680m	NKXS01000871.1	PIN21848.1	Uncharacterized protein	ATCG00640.1	ribosomal protein L33	GO:0003735,GO:0005622,GO:0005840,GO:0006412		K02913		PTHR15238:SF3,PTHR15238	PF00471
Haimp10000681m	NKXS01000871.1	PIN21849.1	NADH dehydrogenase subunit 3 (NADH-ubiquinone oxidoreductase chain 3)	AT2G07751.1	NADH:ubiquinone/plastoquinone oxidoreductase, chain 3 protein	GO:0008137,GO:0055114	1.6.5.3	K03880	KOG4662	PTHR11058,PTHR11058:SF7	PF00507
Haimp10000682m	NKXS01000871.1	PIN21850.1	Uncharacterized protein			GO:0003735,GO:0005622,GO:0005840,GO:0006412		K02950		PTHR11652:SF1,PTHR11652	PF00164
Haimp10000683m	NKXS01000871.1	PIN21851.1	NADH:ubiquinone reductase (H(+)-translocating) (EC 1.6.5.3)			GO:0016020,GO:0055114	1.6.5.3			PTHR11432:SF6,PTHR11432	PF00146
Haimp10000684m				AT1G56670.1	GDSL-like Lipase/Acylhydrolase superfamily protein	GO:0006629,GO:0016788	3.2.1.51			PTHR22835,PTHR22835:SF137	PF00657
Haimp10000685m	NKXS01008130.1	PIM98735.1	Peptide-N(4)-(N-acetyl-beta-glucosaminyl)asparagine amidase (EC 3.5.1.52)				3.5.1.52			PTHR31104:SF1,PTHR31104
Haimp10000686m	NKXS01008130.1	PIM98736.1	ALOG domain-containing protein							PTHR31165:SF3,PTHR31165	PF04852
Haimp10000687m	NKXS01008130.1	PIM98737.1	Catechol oxidase (EC 1.10.3.1)			GO:0004097,GO:0008152,GO:0016491,GO:0055114	1.10.3.1			PTHR11474:SF16,PTHR11474	PF12142,PF00264,PF12143							-3.49554	0.00764111
Haimp10000688m	NKXS01008131.1	PIM98734.1	[Acyl-carrier-protein] S-malonyltransferase (EC 2.3.1.39)				2.3.1.39	K00645	KOG2926	PTHR10982	PF00698
Haimp10000690m						GO:0003676,GO:0005622	3.6.4.12				PF14493,PF00570
Haimp10000692m				AT4G10360.2	TRAM, LAG1 and CLN8 (TLC) lipid-sensing domain containing protein	GO:0016021			KOG4561	PTHR13439:SF9,PTHR13439	PF03798
Haimp10000693m						GO:0003747,GO:0006415				PTHR11075:SF48,PTHR11075	PF00472
Haimp10000694m				AT5G10860.1	Cystathionine beta-synthase (CBS) family protein	GO:0030554				PTHR11911:SF54,PTHR11911	PF00571
Haimp10000695m				AT3G20000.1	translocase of the outer mitochondrial membrane 40	GO:0005741,GO:0055085			KOG3296	PTHR10802,PTHR10802:SF2	PF01459
Haimp10000697m	NKXS01008133.1	PIM98731.1	Cytochrome P450 CYP2 subfamily	AT1G33730.1	cytochrome P450, family 76, subfamily C, polypeptide 5	GO:0005506,GO:0016705,GO:0020037,GO:0055114			KOG0156	PTHR24298	PF00067
Haimp10000698m	NKXS01008133.1	PIM98732.1	SANT domain-containing protein	AT1G75250.1	RAD-like 6	GO:0003682				PTHR25040,PTHR25040:SF70	PF00249
Haimp10000699m	NKXS01008133.1	PIM98733.1	Cytochrome P450 CYP2 subfamily	AT3G61040.1	cytochrome P450, family 76, subfamily C, polypeptide 7	GO:0005506,GO:0016705,GO:0020037,GO:0055114			KOG0156	PTHR24298	PF00067
Haimp10000700m				AT5G42660.1	DNA-directed RNA polymerase subunit beta (DUF616)					PTHR12956,PTHR12956:SF17	PF04765
Haimp10000701m	NKXS01008135.1	PIM98729.1	Mitochondrial/chloroplast ribosomal protein S9			GO:0003735,GO:0005840,GO:0006412		K02996	KOG1697	PTHR21569:SF2,PTHR21569	PF00380					-2.97845	0.0241465
Haimp10000702m	NKXS01008135.1	PIM98730.1	Transcription factor MEIS1			GO:0003677,GO:0006355			KOG0773	PTHR11850,PTHR11850:SF66	PF07526,PF05920
Haimp10000703m	NKXS01008136.1	PIM98727.1	Phosphatidylethanolamine binding protein	AT2G27550.1	centroradiali				KOG3346	PTHR11362:SF13,PTHR11362	PF01161							-4.61754	7.02684e-08
Haimp10000704m	NKXS01008136.1	PIM98728.1	26S proteasome regulatory complex, subunit PSMD10	AT5G07270.1	hypothetical protein			K19044	KOG4412	PTHR24128:SF13,PTHR24128	PF13857,PF12796							-2.34594	0.001878
Haimp10000705m	NKXS01000872.1	PIN21843.1	Uncharacterized protein	AT3G60360.1	embryo sac development arrest 14	GO:0006364,GO:0032040				PTHR12838	PF03998
Haimp10000706m				AT1G21150.2	Mitochondrial transcription termination factor family protein					PTHR13068:SF9,PTHR13068	PF02536
Haimp10000707m				AT5G07900.1	Mitochondrial transcription termination factor family protein				KOG1267	PTHR13068:SF15,PTHR13068	PF02536
Haimp10000708m				AT5G07900.1	Mitochondrial transcription termination factor family protein				KOG1267	PTHR13068:SF15,PTHR13068	PF02536
Haimp10000709m				AT1G03000.1	peroxin 6	GO:0005524		K13339	KOG0736	PTHR23077:SF9,PTHR23077	PF00004
Haimp10000710m	NKXS01008137.1	PIM98725.1	Uncharacterized protein	AT3G44820.1	Phototropic-responsive NPH3 family protein	GO:0005515				PTHR32370:SF12,PTHR32370	PF00651,PF03000
Haimp10000711m	NKXS01008137.1	PIM98726.1	Uncharacterized protein			GO:0006886,GO:0016192,GO:0030117,GO:0030131				PTHR22780,PTHR22780:SF4	PF01602,PF02296
Haimp10000712m				AT2G36190.1	cell wall invertase 4		3.2.1.26	K01193	KOG0228	PTHR31953:SF2,PTHR31953	PF00251,PF08244							1.63078	0.000173325
Haimp10000713m	NKXS01008139.1	PIM98724.1	DYW_deaminase domain-containing protein	AT4G30700.1	Pentatricopeptide repeat (PPR) superfamily protein					PTHR24015,PTHR24015:SF428	PF13812,PF01535,PF14432,PF13041
Haimp10000714m				AT3G56230.1	BTB/POZ domain-containing protein	GO:0005515		K10523		PTHR24413:SF88,PTHR24413	PF00651
Haimp10000716m									KOG4431		PF04588
Haimp10000717m	NKXS01008140.1	PIM98723.1	NAC domain-containing protein			GO:0003677,GO:0006355				PTHR31744,PTHR31744:SF3	PF02365
Haimp10000718m				AT3G15180.2	ARM repeat superfamily protein	GO:0044183		K06692	KOG4413	PTHR13554	PF10508
Haimp10000719m				AT1G71400.1	receptor like protein 12	GO:0005515			KOG0472	PTHR24420:SF637,PTHR24420	PF13855,PF08263
Haimp10000720m				AT3G05660.1	receptor like protein 33	GO:0005515			KOG0472	PTHR24420:SF637,PTHR24420	PF13855,PF00560
Haimp10000722m	NKXS01000083.1	PIN26505.1	Threonine synthase (EC 4.2.3.1)	AT4G29840.1	Pyridoxal-5'-phosphate-dependent enzyme family protein		4.2.3.1			PTHR10314:SF5,PTHR10314	PF00291							3.3499	1.28981e-05
Haimp10000724m	NKXS01000083.1	PIN26506.1	Myosin class V heavy chain (EC 3.6.4.1)	AT5G20490.2	Myosin family protein with Dil domain	GO:0003774,GO:0005515,GO:0005524,GO:0016459	3.6.4.1	K10357	KOG0160	PTHR13140,PTHR13140:SF256	PF01843,PF00612,PF02736,PF00063
Haimp10000727m	NKXS01000083.1	PIN26507.1	Glycerophosphocholine acyltransferase 1	AT5G35460.2	membrane protein				KOG2895	PTHR31201:SF1,PTHR31201	PF10998							-1.60192	0.0159278
Haimp10000728m	NKXS01000873.1	PIN21821.1	Oleosin	AT3G01570.1	Oleosin family protein	GO:0012511,GO:0016021					PF01277
Haimp10000730m	NKXS01000873.1	PIN21822.1	Uncharacterized protein	AT3G27670.1	ARM repeat superfamily protein					PTHR16212:SF4,PTHR16212	PF12530
Haimp10000731m	NKXS01000873.1	PIN21823.1	Uncharacterized protein	AT3G27700.1	zinc finger (CCCH-type) family protein / RNA recognition motif (RRM)-containing protein			K13192		PTHR14398,PTHR14398:SF0	PF14259
Haimp10000732m	NKXS01000873.1	PIN21824.1	UBA domain-containing protein							PTHR31805,PTHR31805:SF2	PF07223
Haimp10000733m	NKXS01000873.1	PIN21825.1	Galactinol--sucrose galactosyltransferase (EC 2.4.1.82)	AT5G40390.1	Raffinose synthase family protein		2.4.1.82	K06617		PTHR31268:SF2,PTHR31268	PF05691							0.717435	0.0329171
Haimp10000734m	NKXS01000873.1	PIN21826.1	Uncharacterized protein	AT5G14550.1	Core-2/I-branching beta-1,6-N-acetylglucosaminyltransferase family protein	GO:0008375,GO:0016020				PTHR31042:SF6,PTHR31042	PF02485
Haimp10000735m	NKXS01000873.1	PIN21827.1	Uncharacterized protein			GO:0009236,GO:0016852					PF01903
Haimp10000736m	NKXS01000873.1	PIN21828.1	J domain-containing protein							PTHR25040,PTHR25040:SF110	PF13459,PF00226
Haimp10000738m	NKXS01000873.1	PIN21830.1	Uncharacterized protein	AT5G40382.1	Cytochrome c oxidase subunit Vc family protein													2.51092	0.0349065
Haimp10000739m	NKXS01000873.1	PIN21831.1	Serine/threonine protein kinase (EC 2.7.11.1)	AT5G40380.1	cysteine-rich RLK (RECEPTOR-like protein kinase) 42	GO:0004672,GO:0005524,GO:0006468	2.7.11.1		KOG1187	PTHR24420:SF655,PTHR24420	PF00069,PF01657
Haimp10000740m	NKXS01000873.1	PIN21832.1	Serine/threonine protein kinase (EC 2.7.11.1)	AT5G40380.1	cysteine-rich RLK (RECEPTOR-like protein kinase) 42	GO:0004672,GO:0005524,GO:0006468	2.7.11.1		KOG1187	PTHR24420:SF655,PTHR24420	PF00069,PF01657
Haimp10000742m	NKXS01000873.1	PIN21833.1	Polyribonucleotide nucleotidyltransferase (EC 2.7.7.8)	AT5G14580.1	polyribonucleotide nucleotidyltransferase	GO:0000175,GO:0003723,GO:0004654,GO:0006396,GO:0006402	2.7.7.8	K00962	KOG1067	PTHR11252:SF0,PTHR11252	PF03725,PF00575,PF01138,PF03726							0.712363	0.0321039
Haimp10000743m	NKXS01000873.1	PIN21834.1	Isocitrate dehydrogenase [NADP] (EC 1.1.1.42)	AT5G14590.1	Isocitrate/isopropylmalate dehydrogenase family protein	GO:0004450,GO:0006102,GO:0016616,GO:0055114	1.1.1.42	K00031	KOG1526	PTHR11822:SF5,PTHR11822	PF00180							1.20385	0.0248183
Haimp10000744m	NKXS01000873.1	PIN21835.1	Glutaredoxin (EC 1.8.1.9)			GO:0009055,GO:0015035,GO:0045454	1.8.1.9	K03676	KOG1752	PTHR10168,PTHR10168:SF60	PF00462							-1.09152	0.0124675
Haimp10000745m	NKXS01000873.1	PIN21836.1	Anthranilate phosphoribosyltransferase (EC 2.4.2.18)			GO:0008152,GO:0016757	2.4.2.18			PTHR11922,PTHR11922:SF5	PF00591,PF02885
Haimp10000746m	NKXS01000873.1	PIN21837.1	Uncharacterized protein	AT5G62960.1	UDP-N-acetylglucosamine-N-acetylmuramyl-pyrophosphoryl-undecaprenol N-acetylglucosamine protein					PTHR12242,PTHR12242:SF4
Haimp10000747m	NKXS01000873.1	PIN21838.1	tRNA (adenine(58)-N(1))-methyltransferase (EC 2.1.1.220)	AT5G14600.1	S-adenosyl-L-methionine-dependent methyltransferases superfamily protein	GO:0016429,GO:0030488,GO:0031515	2.1.1.220	K07442	KOG2915	PTHR12133,PTHR12133:SF2	PF08704
Haimp10000748m	NKXS01000873.1	PIN21839.1	Transcription factor, Myb superfamily					K09422	KOG0048	PTHR10641:SF221,PTHR10641	PF13921
Haimp10000749m	NKXS01000873.1	PIN21840.1	ATP-dependent RNA helicase (EC 3.6.4.13)			GO:0003676,GO:0005515,GO:0005524	3.6.4.13	K12823	KOG0331	PTHR24031,PTHR24031:SF216	PF00397,PF00270,PF00271							-0.742731	0.0123067
Haimp10000750m	NKXS01000873.1	PIN21841.1	DNA (Cytosine-5-)-methyltransferase (EC 2.1.1.37)	AT5G14620.1	domains rearranged methyltransferase 2	GO:0008168	2.1.1.37			PTHR23068:SF3,PTHR23068	PF00145
Haimp10000751m	NKXS01000873.1	PIN21842.1	Non-specific serine/threonine protein kinase (EC 2.7.11.1)	AT5G14640.1	shaggy-like kinase 13	GO:0004672,GO:0005524,GO:0006468	2.7.11.1	K03083	KOG0658	PTHR24057	PF00069
Haimp10000753m	NKXS01008141.1	PIM98722.1	Putative E3 ubiquitin ligase	AT2G35330.1	RING/U-box superfamily protein				KOG4172	PTHR10044,PTHR10044:SF98	PF13920
Haimp10000755m	NKXS01008142.1	PIM98721.1	Uncharacterized protein	AT5G50900.1	ARM repeat superfamily protein					PTHR23315:SF73,PTHR23315								1.41422	8.09008e-05
Haimp10000756m	NKXS01008143.1	PIM98719.1	AP2/ERF domain-containing protein			GO:0003700,GO:0006355				PTHR31190	PF00847							2.33222	0.0106514
Haimp10000757m	NKXS01008143.1	PIM98720.1	PMEI domain-containing protein			GO:0004857,GO:0030599					PF04043
Haimp10000761m	NKXS01008145.1	PIM98718.1	Uncharacterized protein							PTHR31346,PTHR31346:SF3								-1.42091	0.00240709
Haimp10000762m				AT4G27270.1	Quinone reductase family protein	GO:0016491	1.6.5.2	K03809	KOG3135	PTHR30546	PF03358
Haimp10000764m	NKXS01008146.1	PIM98716.1	Phosphotransferase (EC 2.7.1.-)	AT1G47840.1	hexokinase 3	GO:0005524,GO:0005975,GO:0016773	2.7.1.1	K00844	KOG1369	PTHR19443,PTHR19443:SF5	PF00349,PF03727
Haimp10000765m						GO:0005525	3.6.5.3			PTHR23115:SF121,PTHR23115	PF03143,PF03144
Haimp10000766m	NKXS01000874.1	PIN21815.1	Structural maintenance of chromosomes protein	AT5G62410.1	structural maintenance of chromosomes 2	GO:0000796,GO:0005515,GO:0005524,GO:0005694,GO:0007076,GO:0051276		K06674	KOG0933	PTHR18937,PTHR18937:SF9	PF02463,PF06470
Haimp10000768m	NKXS01000874.1	PIN21816.1	Aldo/keto reductase family protein	AT5G62420.1	NAD(P)-linked oxidoreductase superfamily protein				KOG1577	PTHR11732:SF142,PTHR11732	PF00248
Haimp10000770m	NKXS01000874.1	PIN21817.1	Uncharacterized protein	AT5G61450.1	P-loop containing nucleoside triphosphate hydrolases superfamily protein						PF13207
Haimp10000774m	NKXS01000874.1	PIN21818.1	NADP-dependent flavoprotein reductase (EC 1.5.1.30)	AT3G02280.2	Flavodoxin family protein	GO:0010181,GO:0016491,GO:0055114	1.5.1.30		KOG1159	PTHR19384,PTHR19384:SF10	PF00175,PF00258,PF00667
Haimp10000775m	NKXS01000874.1	PIN21819.1	Uncharacterized protein	AT1G13340.1	Regulator of Vps4 activity in the MVB pathway protein					PTHR12161:SF16,PTHR12161	PF03398
Haimp10000776m	NKXS01000874.1	PIN21820.1	Ubiquitin receptor RAD23 (DNA repair protein RAD23)	AT3G02540.1	Rad23 UV excision repair protein family	GO:0003684,GO:0005515,GO:0006289,GO:0043161		K10839	KOG0011	PTHR10621:SF5,PTHR10621	PF09280,PF00240,PF00627							-1.82978	0.0463594
Haimp10000777m	NKXS01008147.1	PIM98713.1	40S ribosomal protein S26	AT2G40590.1	Ribosomal protein S26e family protein	GO:0003735,GO:0005622,GO:0005840,GO:0006412		K02976	KOG1768	PTHR12538	PF01283
Haimp10000778m	NKXS01008147.1	PIM98714.1	Glucose-6-phosphate/phosphate and phosphoenolpyruvate/phosphate antiporter	AT1G06890.1	nodulin MtN21 /EamA-like transporter family protein			K15285	KOG1441	PTHR11132:SF44,PTHR11132	PF03151
Haimp10000780m	NKXS01008148.1	PIM98712.1	Serine/threonine protein kinase (EC 2.7.10.2)	AT1G52540.1	Protein kinase superfamily protein	GO:0004672,GO:0005524,GO:0006468	2.7.10.2	K04733	KOG1187	PTHR24420:SF611,PTHR24420	PF00069
Haimp10000785m				AT5G62170.1	LOW protein: M-phase inducer phosphatase-like protein					PTHR21726	PF14309,PF14383
Haimp10000786m	NKXS01008150.1	PIM98710.1	MADS box transcription factor	AT5G62165.2	AGAMOUS-like 42	GO:0003677,GO:0003700,GO:0005634,GO:0006355,GO:0046983			KOG0014	PTHR11945,PTHR11945:SF148	PF01486,PF00319
Haimp10000787m				AT2G44450.1	beta glucosidase 15	GO:0004553,GO:0005975	3.2.1.21		KOG0626	PTHR10353,PTHR10353:SF37	PF00232
Haimp10000788m	NKXS01008151.1	PIM98708.1	Uncharacterized protein	AT5G21430.1	Chaperone DnaJ-domain superfamily protein					PTHR25040,PTHR25040:SF140								1.2457	0.0401616
Haimp10000789m	NKXS01008151.1	PIM98709.1	Uncharacterized protein			GO:0003676,GO:0005634,GO:0008270,GO:0046872		K10624		PTHR15439:SF0,PTHR15439	PF00097,PF00098,PF08783
Haimp10000792m	NKXS01008152.1	PIM98704.1	COBRA-like protein	AT3G29810.1	COBRA-like protein 2 precursor	GO:0010215,GO:0016049,GO:0031225				PTHR31673:SF3,PTHR31673	PF04833
Haimp10000793m	NKXS01008152.1	PIM98705.1	Adenosylhomocysteine nucleosidase (EC 3.2.2.9)	AT4G38800.1	methylthioadenosine nucleosidase 1	GO:0003824,GO:0009116	3.2.2.9	K01244		PTHR21234:SF17,PTHR21234	PF01048
Haimp10000794m	NKXS01008152.1	PIM98706.1	Uncharacterized protein							PTHR23201,PTHR23201:SF2	PF02704
Haimp10000795m	NKXS01008152.1	PIM98707.1	ER lumen protein retaining receptor	AT4G38790.1	ER lumen protein retaining receptor family protein	GO:0006621,GO:0016021,GO:0046923			KOG3106	PTHR10585:SF10,PTHR10585	PF00810
Haimp10000796m	NKXS01008153.1	PIM98700.1	Putative membrane protein	AT3G18440.1	aluminum-activated malate transporter 9	GO:0015743			KOG4711	PTHR31086	PF11744							-0.735573	0.0398023
Haimp10000798m	NKXS01008153.1	PIM98701.1	Ca2+/calmodulin-dependent protein kinase, EF-Hand protein superfamily (EC 2.7.11.1)	AT4G23650.1	calcium-dependent protein kinase 6	GO:0004672,GO:0005509,GO:0005524,GO:0006468	2.7.11.1	K13412	KOG0032	PTHR24349:SF95,PTHR24349	PF00069,PF13499
Haimp10000800m	NKXS01008154.1	PIM98697.1	Alpha-1,4 glucan phosphorylase (EC 2.4.1.1)	AT3G46970.1	alpha-glucan phosphorylase 2	GO:0005975,GO:0008184	2.4.1.1	K00688	KOG2099	PTHR11468:SF4,PTHR11468	PF00343
Haimp10000802m	NKXS01008154.1	PIM98698.1	Uncharacterized protein					K12897										1.32415	0.0153735
Haimp10000805m	NKXS01008156.1	PIM98694.1	Uncharacterized protein			GO:0009523,GO:0015979,GO:0016021,GO:0019684		K02714			PF05151
Haimp10000808m				AT5G39150.1	RmlC-like cupins superfamily protein	GO:0045735				PTHR31238	PF00190							7.76005	4.10509e-14
Haimp10000810m				AT3G14840.2	Leucine-rich repeat transmembrane protein kinase	GO:0004672,GO:0005515,GO:0006468	2.7.11.1		KOG1187	PTHR24420:SF661,PTHR24420	PF13855,PF07714,PF11721
Haimp10000812m	NKXS01008161.1	PIM98692.1	Iron/ascorbate family oxidoreductase (EC 1.14.11.32)	AT1G17020.1	senescence-related gene 1	GO:0016491,GO:0016706,GO:0055114	1.14.11.32		KOG0143	PTHR10209	PF14226,PF03171							2.14977	0.000353085
Haimp10000814m	NKXS01008166.1	PIM98688.1	Uncharacterized protein							PTHR13068:SF15,PTHR13068	PF02536
Haimp10000815m	NKXS01008166.1	PIM98689.1	Uncharacterized protein	AT5G07900.1	Mitochondrial transcription termination factor family protein					PTHR13068	PF02536
Haimp10000816m	NKXS01008166.1	PIM98690.1	Uncharacterized protein							PTHR13068:SF15,PTHR13068	PF02536
Haimp10000817m	NKXS01008167.1	PIM98687.1	Uncharacterized protein	AT5G07900.1	Mitochondrial transcription termination factor family protein					PTHR13068:SF9,PTHR13068	PF02536
Haimp10000818m	NKXS01008169.1	PIM98684.1	Uncharacterized protein													-4.28132	0.00853172
Haimp10000819m	NKXS01008169.1	PIM98685.1	BHLH domain-containing protein	AT3G06120.1	basic helix-loop-helix (bHLH) DNA-binding superfamily protein	GO:0046983				PTHR11514:SF33,PTHR11514	PF00010
Haimp10000820m	NKXS01008169.1	PIM98686.1	Copper chaperone			GO:0030001,GO:0046872			KOG1603	PTHR22814:SF33,PTHR22814	PF00403							-2.03436	0.0309417
Haimp10000824m	NKXS01000877.1	PIN21813.1	Ubiquitin	AT2G47110.1	ubiquitin 6	GO:0003735,GO:0005515,GO:0005622,GO:0005840,GO:0006412			KOG0004	PTHR10666,PTHR10666:SF87	PF01599,PF00240
Haimp10000826m	NKXS01008171.1	PIM98682.1	Cucumisin (EC 3.4.21.25)	AT5G59100.1	Subtilisin-like serine endopeptidase family protein	GO:0004252,GO:0006508	3.4.21.25			PTHR10795:SF328,PTHR10795	PF00082,PF05922
Haimp10000827m	NKXS01008171.1	PIM98683.1	GTPase Rab11/YPT3, small G protein superfamily	AT1G07410.1	RAB GTPase homolog A2B	GO:0005525,GO:0007264		K07904	KOG0087	PTHR24073,PTHR24073:SF443	PF00071
Haimp10000828m				AT5G50380.1	exocyst subunit exo70 family protein F1	GO:0000145,GO:0006887		K07195	KOG2344	PTHR12542:SF19,PTHR12542	PF03081
Haimp10000829m	NKXS01008174.1	PIM98679.1	Glycerol-3-phosphate 2-O-acyltransferase (EC 2.3.1.198)	AT2G38110.1	glycerol-3-phosphate acyltransferase 6	GO:0008152,GO:0016746	2.3.1.198	K13508		PTHR15486,PTHR15486:SF7	PF12710,PF01553
Haimp10000830m	NKXS01008174.1	PIM98680.1	Putative tRNA (cytidine(32)/guanosine(34)-2'-O)-methyltransferase (EC 2.1.1.205) (2'-O-ribose RNA methyltransferase TRM7 homolog)	AT5G01230.1	S-adenosyl-L-methionine-dependent methyltransferases superfamily protein	GO:0001510,GO:0008168,GO:0032259	2.1.1.205	K14864	KOG1099	PTHR10920	PF01728							1.66519	0.010954
Haimp10000832m						GO:0003682				PTHR25040,PTHR25040:SF147	PF00249
Haimp10000833m				AT2G27510.1	ferredoxin 3	GO:0009055,GO:0051536		K02639		PTHR19370,PTHR19370:SF67	PF00111
Haimp10000834m				AT2G27500.1	Glycosyl hydrolase superfamily protein	GO:0004553,GO:0005975	3.2.1.39			PTHR32227:SF29,PTHR32227	PF00332
Haimp10000835m				AT1G65810.1	P-loop containing nucleoside triphosphate hydrolases superfamily protein			K10706	KOG1801	PTHR10887,PTHR10887:SF338	PF13086,PF13087
Haimp10000836m	NKXS01008176.1	PIM98678.1	Response regulatory domain-containing protein	AT2G41310.1	response regulator 3	GO:0000160		K14492		PTHR26402:SF415,PTHR26402	PF00072
Haimp10000837m	NKXS01008177.1	PIM98676.1	SRR1 domain-containing protein	AT5G59560.2	sensitivity to red light reduced protein (SRR1)				KOG3131		PF07985
Haimp10000838m	NKXS01008177.1	PIM98677.1	Glutaredoxin-related protein	AT5G13810.1	Glutaredoxin family protein	GO:0009055,GO:0015035,GO:0045454		K17479	KOG2824	PTHR10168,PTHR10168:SF68	PF00462
Haimp10000840m	NKXS01000878.1	PIN21808.1	Uncharacterized protein	AT5G51960.2	complex 1 protein, LYR family protein						PF05347
Haimp10000843m	NKXS01000878.1	PIN21810.1	Putative RNA-binding protein SEB4 (RRM superfamily)	AT3G54770.1	RNA-binding (RRM/RBD/RNP motifs) family protein	GO:0003676			KOG0149	PTHR24011,PTHR24011:SF217	PF00076
Haimp10000844m				AT5G55100.2	SWAP (Suppressor-of-White-APricot)/surp domain-containing protein	GO:0003723,GO:0006396				PTHR13161:SF15,PTHR13161	PF01805,PF09750
Haimp10000846m				AT1G30600.1	Subtilase family protein	GO:0004252,GO:0006508	3.4.14.10			PTHR10795:SF315,PTHR10795	PF00082
Haimp10000847m				AT4G20410.2	gamma-soluble NSF attachment protein	GO:0006886			KOG1585	PTHR13768,PTHR13768:SF2	PF14938
Haimp10000848m				AT5G11720.1	Glycosyl hydrolases family 31 protein	GO:0004553,GO:0005975	3.2.1.20	K01187	KOG1065	PTHR22762,PTHR22762:SF7	PF13802,PF01055
Haimp10000849m				AT3G16230.1	Putative eukaryotic LigT	GO:0003723		K18666	KOG2814	PTHR13360:SF1,PTHR13360	PF00013,PF10469
Haimp10000850m				AT3G16240.1	delta tonoplast integral protein	GO:0005215,GO:0006810,GO:0016020		K09873	KOG0223	PTHR19139,PTHR19139:SF99	PF00230							-3.11514	0.018798
Haimp10000851m				AT3G16240.1	delta tonoplast integral protein	GO:0005215,GO:0006810,GO:0016020				PTHR19139,PTHR19139:SF99	PF00230							-3.35106	0.00885274
Haimp10000852m											PF13962
Haimp10000853m				AT3G12360.1	Ankyrin repeat family protein	GO:0005515			KOG4412	PTHR24198	PF00023,PF12796
Haimp10000854m				AT3G60140.1	Glycosyl hydrolase superfamily protein	GO:0004553,GO:0005975	3.2.1.21			PTHR10353:SF37,PTHR10353	PF00232
Haimp10000855m						GO:0000148,GO:0003843,GO:0006075,GO:0016020	2.4.1.34			PTHR12741,PTHR12741:SF6	PF02364,PF14288
Haimp10000856m						GO:0003677				PTHR31920,PTHR31920:SF15	PF02362
Haimp10000857m	NKXS01008184.1	PIM98667.1	Uncharacterized protein							PTHR31088:SF2,PTHR31088	PF04012
Haimp10000858m	NKXS01008184.1	PIM98668.1	Uncharacterized protein	AT1G65260.1	plastid transcriptionally active 4					PTHR31088:SF2,PTHR31088
Haimp10000859m	NKXS01008184.1	PIM98669.1	Thioredoxin (EC 1.6.5.4)			GO:0006662,GO:0015035,GO:0045454	1.6.5.4	K03671	KOG0907	PTHR10438:SF238,PTHR10438	PF00085					2.50463	0.0356103
Haimp10000860m	NKXS01008184.1	PIM98670.1	Ribonuclease P (EC 3.1.26.5)	AT2G32230.2	proteinaceous RNase P 1		3.1.26.5	K18213		PTHR13547:SF2,PTHR13547	PF13812,PF01535,PF11977
Haimp10000861m	NKXS01008184.1	PIM98671.1	Isopentenyl-diphosphate Delta-isomerase (EC 5.3.3.2)			GO:0004452,GO:0008299	5.3.3.2			PTHR10885,PTHR10885:SF0								2.76927	0.000405807
Haimp10000863m	NKXS01008184.1	PIM98673.1	Uncharacterized protein	AT3G02790.1	zinc finger (C2H2 type) family protein					PTHR21213,PTHR21213:SF0
Haimp10000864m	NKXS01008184.1	PIM98674.1	Uncharacterized protein	AT5G40400.2	Pentatricopeptide repeat (PPR) superfamily protein					PTHR24015,PTHR24015:SF416	PF13812,PF01535,PF13041
Haimp10000865m	NKXS01008184.1	PIM98675.1	CRIB domain-containing protein							PTHR23177,PTHR23177:SF8	PF00786
Haimp10000867m	NKXS01008186.1	PIM98666.1	Pectinesterase (EC 3.1.1.11)	AT3G14310.1	pectin methylesterase 3	GO:0004857,GO:0005618,GO:0030599,GO:0042545	3.1.1.11	K01051		PTHR31707,PTHR31707:SF1	PF04043,PF01095
Haimp10000868m				AT4G38660.1	Pathogenesis-related thaumatin superfamily protein					PTHR31048,PTHR31048:SF4	PF00314
Haimp10000872m	NKXS01008188.1	PIM98661.1	C3H1-type domain-containing protein	AT5G42820.1	Zinc finger C-x8-C-x5-C-x3-H type family protein	GO:0003723,GO:0005634,GO:0046872		K12836		PTHR12620	PF00642
Haimp10000873m	NKXS01008188.1	PIM98662.1	Histone deacetylase (EC 3.5.1.98)	AT5G03740.1	histone deacetylase 2C		3.5.1.98			PTHR31802:SF3,PTHR31802
Haimp10000874m	NKXS01008188.1	PIM98663.1	Tyrosine kinase (EC 2.7.11.1)	AT5G03730.1	Protein kinase superfamily protein	GO:0004672,GO:0006468	2.7.11.1	K14510	KOG0192	PTHR23257:SF384,PTHR23257	PF07714,PF14381							-3.85239	0.000445539
Haimp10000879m	NKXS01000880.1	PIN21800.1	Uncharacterized protein	AT5G18800.2	Cox19-like CHCH family protein			K03952		PTHR13344:SF0,PTHR13344
Haimp10000880m	NKXS01000880.1	PIN21801.1	DUF155 domain-containing protein	AT5G13610.1	sporulation RMD1-like protein, putative (DUF155)				KOG2861	PTHR16255:SF6,PTHR16255	PF02582
Haimp10000881m				AT1G74260.1	purine biosynthesis 4		6.3.5.3		KOG1907	PTHR10099,PTHR10099:SF1	PF02769,PF13507
Haimp10000884m	NKXS01000880.1	PIN21802.1	MOT2 transcription factor			GO:0003676		K10643	KOG2068	PTHR12603:SF0,PTHR12603	PF14570,PF00076
Haimp10000887m	NKXS01000880.1	PIN21803.1	AP2/ERF domain-containing protein			GO:0003700,GO:0006355		K09284		PTHR32467:SF6,PTHR32467	PF00847
Haimp10000890m				AT3G55230.1	Disease resistance-responsive (dirigent-like protein) family protein					PTHR21495,PTHR21495:SF41	PF03018
Haimp10000891m	NKXS01000880.1	PIN21804.1	Bifunctional leukotriene A4 hydrolase/aminopeptidase LTA4H (EC 3.3.2.6)	AT5G13520.1	peptidase M1 family protein	GO:0006508,GO:0008237,GO:0008270,GO:0019370	3.3.2.6	K01254	KOG1047	PTHR11533:SF4,PTHR11533	PF09127,PF01433
Haimp10000892m	NKXS01000880.1	PIN21805.1	LisH domain-containing protein	AT3G55000.1	tonneau family protein	GO:0005815,GO:0034453				PTHR15431:SF3,PTHR15431	PF09398
Haimp10000893m	NKXS01000880.1	PIN21806.1	Serine/threonine protein kinase (EC 2.7.11.1)	AT5G02800.1	Protein kinase superfamily protein	GO:0004672,GO:0005524,GO:0006468	2.7.11.1	K04733	KOG1187	PTHR24420:SF538,PTHR24420	PF00069
Haimp10000895m	NKXS01008190.1	PIM98658.1	dTDP-glucose 4-6-dehydratase/UDP-glucuronic acid decarboxylase (EC 5.1.3.18)	AT5G28840.1	GDP-D-mannose 3',5'-epimerase	GO:0003824,GO:0050662	5.1.3.18	K10046	KOG1429	PTHR10366:SF234,PTHR10366	PF01370							2.84811	0.00189999
Haimp10000896m	NKXS01008190.1	PIM98659.1	Uncharacterized protein	AT3G22990.1	ARM repeat superfamily protein					PTHR12656
Haimp10000897m	NKXS01008190.1	PIM98660.1	RING-type E3 ubiquitin transferase (EC 2.3.2.27)	AT1G68940.2	Armadillo/beta-catenin-like repeat family protein	GO:0004842,GO:0016567	6.3.2.19			PTHR22849,PTHR22849:SF4	PF04564,PF05659
Haimp10000898m	NKXS01008191.1	PIM98657.1	Dynamin GTPase (EC 3.6.5.5)	AT3G19720.1	P-loop containing nucleoside triphosphate hydrolases superfamily protein		3.6.5.5
Haimp10000899m				AT5G64530.1	xylem NAC domain 1	GO:0003677,GO:0006355				PTHR31719,PTHR31719:SF6	PF02365
Haimp10000900m	NKXS01008192.1	PIM98653.1	YqaJ domain-containing protein	AT1G67660.1	Restriction endonuclease, type II-like superfamily protein					PTHR10992:SF753,PTHR10992	PF09588
Haimp10000903m	NKXS01008192.1	PIM98656.1	F-box domain-containing protein	AT3G26000.1	Ribonuclease inhibitor	GO:0005515				PTHR23125	PF12937
Haimp10000907m										PTHR31232:SF2,PTHR31232	PF05938
Haimp10000908m				AT1G53580.1	glyoxalase II 3		1.13.11.18	K17725	KOG0814	PTHR11935,PTHR11935:SF8	PF00753
Haimp10000909m				AT1G61520.1	PSI type III chlorophyll a/b-binding protein	GO:0009765,GO:0016020		K08909		PTHR21649,PTHR21649:SF14	PF00504
Haimp10000910m						GO:0003682				PTHR31499:SF3,PTHR31499	PF00249
Haimp10000911m				AT5G48310.1	portal protein					PTHR31110,PTHR31110:SF3
Haimp10000912m	NKXS01008197.1	PIM98652.1	Non-specific serine/threonine protein kinase (EC 2.7.11.1)			GO:0004672,GO:0006468,GO:0048544	2.7.11.1			PTHR24420:SF659,PTHR24420	PF07714,PF08276,PF00954,PF01453
Haimp10000913m				AT1G22240.1	pumilio 8	GO:0003723				PTHR12537	PF00806
Haimp10000914m						GO:0003723			KOG2049	PTHR12537	PF00806
Haimp10000915m				AT5G23070.1	Thymidine kinase	GO:0004797,GO:0005524	2.7.1.21	K00857	KOG3125	PTHR11441	PF00265							-1.05065	0.0170018
Haimp10000916m				AT5G56190.7	Transducin/WD40 repeat-like superfamily protein	GO:0005515			KOG4532	PTHR22847,PTHR22847:SF396	PF00400
Haimp10000918m						GO:0004672,GO:0006468	2.7.11.1			PTHR24420:SF634,PTHR24420	PF07714,PF08276,PF01453
Haimp10000920m	NKXS01008199.1	PIM98651.1	Carbonate dehydratase (EC 4.2.1.1)	AT2G28210.1	alpha carbonic anhydrase 2		4.2.1.1			PTHR18952,PTHR18952:SF100	PF00194
Haimp10000921m	NKXS01008200.1	PIM98645.1	Serine/threonine protein kinase (EC 2.7.11.1)	AT2G23770.1	protein kinase family protein / peptidoglycan-binding LysM domain-containing protein	GO:0004672,GO:0006468	2.7.11.1		KOG1187	PTHR24420:SF626,PTHR24420	PF07714,PF01476
Haimp10000922m	NKXS01008200.1	PIM98646.1	Carbonate dehydratase (EC 4.2.1.1)	AT2G28210.1	alpha carbonic anhydrase 2		4.2.1.1			PTHR18952,PTHR18952:SF100	PF00194
Haimp10000923m	NKXS01008200.1	PIM98647.1	Carbonate dehydratase (EC 4.2.1.1)	AT2G28210.1	alpha carbonic anhydrase 2		4.2.1.1			PTHR18952,PTHR18952:SF100	PF00194
Haimp10000925m	NKXS01008200.1	PIM98649.1	Homeobox domain-containing protein			GO:0003677,GO:0006355				PTHR11850,PTHR11850:SF62	PF05920
Haimp10000927m	NKXS01000881.1	PIN21792.1	AP2/ERF domain-containing protein			GO:0003700,GO:0006355		K09286		PTHR31241,PTHR31241:SF3	PF00847
Haimp10000928m	NKXS01000881.1	PIN21793.1	Omega-hydroxypalmitate O-feruloyl transferase (EC 2.3.1.188)	AT2G40230.1	HXXXD-type acyl-transferase family protein	GO:0016747	2.3.1.188			PTHR31642,PTHR31642:SF5	PF02458							-2.93861	0.00306425
Haimp10000929m	NKXS01000881.1	PIN21794.1	LOB domain-containing protein							PTHR31301:SF1,PTHR31301	PF03195
Haimp10000930m	NKXS01000881.1	PIN21795.1	Uncharacterized protein							PTHR31314,PTHR31314:SF3
Haimp10000931m	NKXS01000881.1	PIN21796.1	Putative cell surface protein	AT5G05520.1	Outer membrane OMP85 family protein	GO:0019867		K07277	KOG2602	PTHR12815	PF07244,PF01103
Haimp10000933m	NKXS01000881.1	PIN21797.1	Acyl-CoA oxidase (EC 1.3.3.6)	AT4G16760.1	acyl-CoA oxidase 1		1.3.3.6
Haimp10000934m				AT3G63380.1	ATPase E1-E2 type family protein / haloacid dehalogenase-like hydrolase family protein	GO:0000166,GO:0046872	3.6.3.8	K01537	KOG0204	PTHR24093:SF254,PTHR24093	PF00702,PF00689,PF00122
Haimp10000936m				AT3G23250.1	myb domain protein 15					PTHR10641,PTHR10641:SF497
Haimp10000938m				AT1G16260.1	Wall-associated kinase family protein	GO:0004672,GO:0004674,GO:0005509,GO:0005524,GO:0006468,GO:0016021,GO:0030247	2.7.11.1		KOG1187	PTHR24420:SF526,PTHR24420	PF07645,PF00069,PF13947,PF08488
Haimp10000939m	NKXS01008205.1	PIM98642.1	Beta-adaptin-like protein	AT5G11490.2	adaptin family protein	GO:0006886,GO:0016192,GO:0030117,GO:0030131			KOG1061	PTHR11134,PTHR11134:SF4	PF01602,PF09066
Haimp10000940m	NKXS01008205.1	PIM98643.1	Peroxisomal membrane protein MPV17	AT3G24570.1	Peroxisomal membrane 22 kDa (Mpv17/PMP22) family protein	GO:0016021		K13348	KOG1944	PTHR11266:SF7,PTHR11266	PF04117
Haimp10000941m	NKXS01008205.1	PIM98644.1	Uncharacterized protein								PF04502
Haimp10000944m	NKXS01000084.1	PIN26504.1	AP2/ERF domain-containing protein	AT3G23230.1	Integrase-type DNA-binding superfamily protein	GO:0003700,GO:0006355				PTHR31190	PF00847
Haimp10000945m	NKXS01000882.1	PIN21787.1	Leucine-rich repeat protein (EC 2.7.11.1)	AT2G34930.1	disease resistance family protein / LRR family protein	GO:0005515	2.7.11.1		KOG0472	PTHR24420:SF637,PTHR24420	PF13855,PF00560
Haimp10000946m	NKXS01000882.1	PIN21788.1	Leucine-rich repeat protein	AT2G34930.1	disease resistance family protein / LRR family protein	GO:0005515			KOG0472	PTHR24420:SF637,PTHR24420	PF00560
Haimp10000948m	NKXS01000882.1	PIN21790.1	Leucine-rich repeat protein (EC 3.2.1.15)			GO:0005515	3.2.1.15		KOG0472	PTHR24420:SF637,PTHR24420	PF13855,PF08263,PF00560
Haimp10000950m				ATCG00540.1	photosynthetic electron transfer A			K02634
Haimp10000951m						GO:0003676,GO:0005634				PTHR10644:SF2,PTHR10644	PF03178							2.03666	0.0456333
Haimp10000952m								K12837
Haimp10000954m										PTHR12621,PTHR12621:SF9	PF04968
Haimp10000956m										PTHR16254:SF9,PTHR16254
Haimp10000957m				AT5G51740.2	Peptidase family M48 family protein	GO:0004222,GO:0006508,GO:0016020			KOG2661	PTHR22726:SF1,PTHR22726	PF01435
Haimp10000958m				AT5G66520.1	Tetratricopeptide repeat (TPR)-like superfamily protein					PTHR24015,PTHR24015:SF109	PF01535,PF13041
Haimp10000959m				AT2G45510.1	cytochrome P450, family 704, subfamily A, polypeptide 2	GO:0005506,GO:0016705,GO:0020037,GO:0055114	1.14.13.109		KOG0157	PTHR24296:SF4,PTHR24296	PF00067
Haimp10000961m						GO:0003677,GO:0046983				PTHR13935,PTHR13935:SF46	PF00010
Haimp10000962m				AT1G22380.1	UDP-glucosyl transferase 85A3	GO:0008152,GO:0016758	2.4.1.85			PTHR11926:SF143,PTHR11926	PF00201
Haimp10000963m	NKXS01008211.1	PIM98640.1	Uncharacterized protein	AT4G05030.1	Copper transport protein family	GO:0030001,GO:0046872				PTHR22814:SF34,PTHR22814	PF00403
Haimp10000964m	NKXS01000883.1	PIN21784.1	Negative regulator of histone	AT4G10180.1	light-mediated development protein 1 / deetiolated1 (DET1)			K10571	KOG2558	PTHR13374	PF09737
Haimp10000965m	NKXS01000883.1	PIN21785.1	Transcription factor Abd-B, contains HOX domain			GO:0005515			KOG0487	PTHR32093	PF08263,PF00560
Haimp10000967m				AT4G18960.1	K-box region and MADS-box transcription factor family protein	GO:0003700,GO:0005634,GO:0006355				PTHR11945,PTHR11945:SF150	PF01486
Haimp10000969m	NKXS01000884.1	PIN21783.1	Annexin	AT5G65020.1	annexin 2	GO:0005509,GO:0005544		K17095	KOG0819	PTHR10502,PTHR10502:SF98	PF00191
Haimp10000970m				AT1G20270.1	2-oxoglutarate (2OG) and Fe(II)-dependent oxygenase superfamily protein	GO:0016491,GO:0016706,GO:0055114	1.14.11.2	K00472	KOG1591	PTHR10869:SF55,PTHR10869	PF03171
Haimp10000972m	NKXS01008219.1	PIM98639.1	Beta-glucosidase (EC 3.2.1.21)			GO:0004553,GO:0005975	3.2.1.21			PTHR10353	PF00232
Haimp10000973m	NKXS01008220.1	PIM98636.1	GRAS domain-containing protein	AT1G50420.1	scarecrow-like 3					PTHR31636,PTHR31636:SF13	PF03514
Haimp10000975m	NKXS01008220.1	PIM98638.1	Uncharacterized protein	AT5G12400.1	PHD-finger and DNA binding domain-containing protein	GO:0005515				PTHR22880,PTHR22880:SF145	PF00628,PF02791
Haimp10000977m	NKXS01008221.1	PIM98635.1	Ipi1_N domain-containing protein	AT5G06350.2	ARM repeat superfamily protein			K14827		PTHR16056:SF2,PTHR16056	PF12333
Haimp10000978m	NKXS01008222.1	PIM98630.1	Protein-S-isoprenylcysteine O-methyltransferase (EC 2.1.1.100)			GO:0004671,GO:0006481,GO:0016021	2.1.1.100	K00587	KOG2628	PTHR12714	PF04140
Haimp10000979m	NKXS01008222.1	PIM98631.1	Aldehyde dehydrogenase (EC 1.2.1.39)	AT1G23800.1	aldehyde dehydrogenase 2B7	GO:0008152,GO:0016491,GO:0055114	1.2.1.39	K00128	KOG2450	PTHR11699:SF46,PTHR11699	PF00171
Haimp10000980m	NKXS01008222.1	PIM98632.1	Xyloglucan endotransglucosylase/hydrolase (EC 2.4.1.207)	AT1G10550.1	xyloglucan:xyloglucosyl transferase 33	GO:0004553,GO:0005618,GO:0005975,GO:0006073,GO:0016762,GO:0048046		K08235		PTHR31062,PTHR31062:SF1	PF06955,PF00722
Haimp10000981m	NKXS01008222.1	PIM98633.1	Serine/threonine protein kinase (EC 2.7.11.1)			GO:0004672,GO:0005524,GO:0006468	2.7.11.1	K04730	KOG1187	PTHR24420	PF00069
Haimp10000982m				AT1G70330.1	equilibrative nucleotide transporter 1	GO:0005337,GO:0006810,GO:0016021			KOG1479	PTHR10332,PTHR10332:SF10	PF01733
Haimp10000985m				AT3G21090.1	ABC-2 type transporter family protein	GO:0005524,GO:0016020,GO:0016887	3.6.3.44		KOG0061	PTHR19241,PTHR19241:SF186	PF01061,PF00005
Haimp10000986m				AT3G08040.1	MATE efflux family protein	GO:0006855,GO:0015238,GO:0015297,GO:0016020,GO:0055085			KOG1347	PTHR11206:SF94,PTHR11206	PF01554
Haimp10000987m				AT3G08490.1	delta-latroinsectotoxin-Lt1a protein					PTHR31852,PTHR31852:SF8
Haimp10000991m	NKXS01008227.1	PIM98628.1	Cytosolic Fe-S cluster assembly factor NBP35	AT5G50960.1	nucleotide binding protein 35				KOG3022	PTHR23264,PTHR23264:SF19	PF13614,PF10609							3.95098	0.010626
Haimp10000992m	NKXS01008227.1	PIM98629.1	DNA helicase (EC 3.6.4.12)	AT5G07810.1	SNF2 domain-containing protein / helicase domain-containing protein / HNH endonuclease domain-containing protein	GO:0003677,GO:0005524	3.6.4.12			PTHR10799,PTHR10799:SF539	PF00176
Haimp10000993m				AT1G16800.2	P-loop containing nucleoside triphosphate hydrolases superfamily protein						PF12726
Haimp10000994m						GO:0043531			KOG4658	PTHR23155:SF445,PTHR23155	PF00931
Haimp10000995m	NKXS01008229.1	PIM98625.1	Serine/threonine protein kinase (EC 2.7.11.1)	AT2G05940.1	Protein kinase superfamily protein	GO:0004672,GO:0006468	2.7.11.1	K04733	KOG1187	PTHR24420:SF710,PTHR24420	PF07714
Haimp10000998m	NKXS01000885.1	PIN21779.1	Uncharacterized protein					K12891
Haimp10000999m	NKXS01000885.1	PIN21780.1	RRM domain-containing protein	AT5G64200.2	serine/arginine-rich splicing factor-like protein, putative	GO:0003676		K12891		PTHR23147,PTHR23147:SF4	PF00076
Haimp10001005m				AT1G10460.1	germin-like protein 7	GO:0045735				PTHR31238:SF5,PTHR31238	PF00190
Haimp10001006m				AT1G70090.1	glucosyl transferase family 8	GO:0016757	2.4.1.43			PTHR13778:SF7,PTHR13778	PF01501							-1.19441	0.00130395
Haimp10001007m	NKXS01008231.1	PIM98621.1	AP2/ERF domain-containing protein			GO:0003700,GO:0006355				PTHR32467:SF4,PTHR32467	PF00847
Haimp10001008m	NKXS01008231.1	PIM98622.1	Uncharacterized protein	AT3G07230.1	wound-responsive protein-like protein						PF08186
Haimp10001010m	NKXS01008231.1	PIM98624.1	Uncharacterized protein							PTHR32133
Haimp10001012m	NKXS01000886.1	PIN21772.1	Uncharacterized protein	AT1G34640.1	peptidase	GO:0005787,GO:0006465,GO:0008233,GO:0016021					PF06645
Haimp10001013m	NKXS01000886.1	PIN21773.1	DNA-directed DNA polymerase (EC 2.7.7.7)				2.7.7.7			PTHR10178	PF00078,PF13975
Haimp10001015m	NKXS01000886.1	PIN21774.1	Putative hydrolase/acyltransferase (Alpha/beta hydrolase superfamily) (EC 3.1.1.3)	AT5G09430.1	alpha/beta-Hydrolases superfamily protein		3.1.1.3		KOG1454	PTHR10992:SF742,PTHR10992	PF12697
Haimp10001016m	NKXS01000886.1	PIN21775.1	Multifunctional chaperone (14-3-3 family)	AT1G34760.1	general regulatory factor 11	GO:0019904		K06630	KOG0841	PTHR18860:SF12,PTHR18860	PF00244
Haimp10001017m	NKXS01000886.1	PIN21776.1	Thioredoxin	AT1G34780.1	APR-like 4	GO:0045454			KOG2640	PTHR18929:SF84,PTHR18929	PF00085
Haimp10001018m	NKXS01000886.1	PIN21777.1	J domain-containing protein	AT5G64360.7	Chaperone DnaJ-domain superfamily protein					PTHR25040,PTHR25040:SF79	PF00226
Haimp10001021m	NKXS01008234.1	PIM98618.1	Uncharacterized protein	AT1G34000.1	one-helix protein 2													1.95916	0.00815329
Haimp10001023m	NKXS01008234.1	PIM98620.1	O-fucosyltransferase family protein	AT1G76270.1	O-fucosyltransferase family protein					PTHR31818,PTHR31818:SF1	PF10250
Haimp10001024m	NKXS01008235.1	PIM98616.1	Uncharacterized protein	AT2G31510.1	IBR domain-containing protein					PTHR11685,PTHR11685:SF10
Haimp10001025m	NKXS01008235.1	PIM98617.1	Long-chain-alcohol O-fatty-acyltransferase (EC 2.3.1.75)	AT3G51970.1	acyl-CoA sterol acyl transferase 1		2.3.1.75			PTHR31595,PTHR31595:SF1	PF13813
Haimp10001027m	NKXS01008236.1	PIM98612.1	Uncharacterized protein							PTHR31267
Haimp10001029m	NKXS01008236.1	PIM98613.1	Ribosome biogenesis protein WDR12 homolog	AT5G15550.3	Transducin/WD40 repeat-like superfamily protein	GO:0005515		K14863	KOG0313	PTHR19855	PF08154,PF00400							-2.31136	0.00149878
Haimp10001031m	NKXS01008236.1	PIM98614.1	Putative hydrolase/acyltransferase (Alpha/beta hydrolase superfamily)						KOG1454	PTHR10992,PTHR10992:SF691	PF12697
Haimp10001033m	NKXS01008236.1	PIM98615.1	Uncharacterized protein	AT2G03590.1	ureide permease 1					PTHR31081:SF2,PTHR31081	PF07168					-3.03169	0.00913027	-5.25651	1.12296e-08					CEG
Haimp10001034m	NKXS01000887.1	PIN21770.1	AP2/ERF domain-containing protein			GO:0003700,GO:0006355		K09286		PTHR31677,PTHR31677:SF2	PF00847
Haimp10001035m	NKXS01000887.1	PIN21771.1	Transporter, ABC superfamily (Breast cancer resistance protein) (EC 3.6.3.36)	AT4G27420.1	ABC-2 type transporter family protein	GO:0005524,GO:0016020,GO:0016887	3.6.3.36		KOG0061	PTHR19241:SF195,PTHR19241	PF01061,PF00005
Haimp10001037m										PTHR31325:SF0,PTHR31325	PF13968,PF04578					-2.8593	0.0288617
Haimp10001038m						GO:0005515			KOG0617	PTHR23155:SF410,PTHR23155	PF00560
Haimp10001040m	NKXS01008244.1	PIM98610.1	Centromere-associated protein HEC1	AT3G54630.1	kinetochore protein			K11547	KOG0995	PTHR10643:SF2,PTHR10643	PF03801
Haimp10001041m	NKXS01008247.1	PIM98609.1	Molecular chaperone Prefoldin, subunit 5	AT5G23290.1	prefoldin 5	GO:0006457,GO:0016272,GO:0051082		K04797	KOG3048	PTHR12674	PF02996
Haimp10001044m										PTHR31549	PF03140
Haimp10001045m										PTHR31549	PF03140
Haimp10001047m	NKXS01008251.1	PIM98607.1	Non-specific serine/threonine protein kinase (EC 2.7.11.1)	AT3G01840.1	Protein kinase superfamily protein	GO:0004672,GO:0006468	2.7.11.1			PTHR24420:SF626,PTHR24420	PF07714
Haimp10001048m	NKXS01008253.1	PIM98603.1	H+/oligopeptide symporter	AT1G69850.1	nitrate transporter 1:2	GO:0005215,GO:0006810,GO:0016020		K14638	KOG1237	PTHR11654,PTHR11654:SF21	PF00854							-3.16456	0.00204996
Haimp10001049m	NKXS01008253.1	PIM98604.1	Uncharacterized protein	AT1G74730.1	transmembrane protein, putative (DUF1118)					PTHR31425	PF06549							-2.6075	0.0235914
Haimp10001050m	NKXS01008253.1	PIM98605.1	Pectate lyase (EC 4.2.2.2)	AT3G01270.1	Pectate lyase family protein	GO:0030570	4.2.2.2	K01728		PTHR31683:SF7,PTHR31683	PF04431,PF00544
Haimp10001051m	NKXS01008253.1	PIM98606.1	Isochorismate synthase (EC 5.4.4.2) (Fragment)	AT1G18870.1	isochorismate synthase 2	GO:0008909,GO:0009058	5.4.4.2		KOG1223	PTHR11236:SF3,PTHR11236	PF00425
Haimp10001052m											PF15159
Haimp10001053m				AT5G63090.3	Lateral organ boundaries (LOB) domain family protein					PTHR31301:SF1,PTHR31301	PF03195
Haimp10001056m	NKXS01008254.1	PIM98602.1	NOT2_3_5 domain-containing protein	AT1G07705.2	NOT2 / NOT3 / NOT5 family	GO:0005634,GO:0006355		K12605		PTHR23326	PF04153
Haimp10001058m	NKXS01008255.1	PIM98601.1	Calcium-transporting ATPase (EC 3.6.3.8)			GO:0000166,GO:0046872	3.6.3.8	K01537		PTHR24093:SF216,PTHR24093	PF00690,PF00689,PF00122
Haimp10001059m	NKXS01008256.1	PIM98599.1	Ca2+ transporting ATPase (EC 3.6.3.8)	AT1G07670.2	endomembrane-type CA-ATPase 4	GO:0000166,GO:0046872	3.6.3.8	K01537	KOG0202	PTHR24093:SF216,PTHR24093	PF00702,PF00690,PF00689,PF00122
Haimp10001061m				AT1G11870.2	Seryl-tRNA synthetase	GO:0000166,GO:0004812,GO:0004828,GO:0005524,GO:0005737,GO:0006418,GO:0006434	6.1.1.11	K01875	KOG2509	PTHR11778,PTHR11778:SF5	PF00587,PF02403
Haimp10001063m				AT5G08380.1	alpha-galactosidase 1	GO:0004553,GO:0005975			KOG2366	PTHR11452:SF18,PTHR11452	PF02065
Haimp10001064m	NKXS01008259.1	PIM98598.1	Uncharacterized protein			GO:0003682				PTHR25040,PTHR25040:SF147	PF00249
Haimp10001065m						GO:0004672,GO:0005515,GO:0006468	2.7.11.1		KOG0192	PTHR23257:SF328,PTHR23257	PF07714,PF00564							-1.39734	0.00984233
Haimp10001066m				AT1G56145.2	Leucine-rich repeat transmembrane protein kinase	GO:0004672,GO:0005515,GO:0006468	2.7.11.1		KOG0531	PTHR24420:SF610,PTHR24420	PF13855,PF13516,PF07714,PF11721,PF00560							2.20685	0.00298212
Haimp10001069m	NKXS01008261.1	PIM98594.1	Plus-end-directed kinesin ATPase (EC 3.6.4.4)			GO:0003777,GO:0005524,GO:0005871,GO:0007018,GO:0008017	3.6.4.4	K10403		PTHR24115,PTHR24115:SF277	PF00225,PF12836
Haimp10001070m	NKXS01008261.1	PIM98595.1	Ubiquitin--protein ligase				6.3.2.19
Haimp10001071m	NKXS01008261.1	PIM98596.1	Serine/threonine protein kinase (EC 2.7.11.1)	AT3G49060.1	U-box domain-containing protein kinase family protein	GO:0004672,GO:0004842,GO:0006468,GO:0016567	2.7.11.1		KOG1187	PTHR24420:SF699,PTHR24420	PF07714,PF04564
Haimp10001072m	NKXS01008261.1	PIM98597.1	Serine/threonine protein kinase (EC 2.7.11.1)			GO:0004672,GO:0006468	2.7.11.1		KOG1187	PTHR24420:SF724,PTHR24420	PF07714
Haimp10001073m	NKXS01008262.1	PIM98591.1	Ypt/Rab-specific GTPase-activating protein GYP1	AT2G30710.1	Ypt/Rab-GAP domain of gyp1p superfamily protein	GO:0005097,GO:0032313			KOG1092	PTHR22957:SF26,PTHR22957	PF00566
Haimp10001074m	NKXS01008262.1	PIM98592.1	AAA+-type ATPase	AT3G28580.1	P-loop containing nucleoside triphosphate hydrolases superfamily protein	GO:0005524			KOG0743	PTHR23070:SF5,PTHR23070	PF14363,PF00004							2.53027	0.0494244
Haimp10001075m	NKXS01008262.1	PIM98593.1	Non-specific lipid-transfer protein	AT5G59320.1	lipid transfer protein 3						PF00234							-1.89245	0.000262889
Haimp10001076m	NKXS01000890.1	PIN21759.1	Uncharacterized protein							PTHR32278,PTHR32278:SF2	PF14299
Haimp10001080m	NKXS01000890.1	PIN21762.1	F-box domain-containing protein	AT2G02240.1	F-box family protein	GO:0005515				PTHR32278,PTHR32278:SF2	PF14299,PF00646					-3.85661	0.00183239
Haimp10001081m	NKXS01000890.1	PIN21763.1	Uncharacterized protein							PTHR32278,PTHR32278:SF2	PF14299
Haimp10001082m	NKXS01000890.1	PIN21764.1	Peroxisome biogenesis protein 12 (Peroxin-12)			GO:0005779,GO:0006625,GO:0008022,GO:0008270		K13345	KOG0826	PTHR12888:SF0,PTHR12888	PF04757,PF13923
Haimp10001084m	NKXS01000890.1	PIN21766.1	Uncharacterized protein	AT1G08620.3	Transcription factor jumonji (jmj) family protein / zinc finger (C5HC2 type) family protein					PTHR10694:SF41,PTHR10694	PF02373,PF02375							1.49548	0.0023774
Haimp10001085m	NKXS01000890.1	PIN21767.1	Uncharacterized protein	AT1G08620.3	Transcription factor jumonji (jmj) family protein / zinc finger (C5HC2 type) family protein	GO:0005634				PTHR10694:SF41,PTHR10694	PF05964,PF05965,PF02928							-2.59698	1.15765e-13
Haimp10001088m	NKXS01000890.1	PIN21769.1	Uncharacterized protein	AT5G51550.1	EXORDIUM like 3					PTHR31279:SF2,PTHR31279	PF04674							-2.56117	0.000420108
Haimp10001089m	NKXS01008263.1	PIM98588.1	Calcium uniporter protein						KOG2966	PTHR13462,PTHR13462:SF4	PF04678
Haimp10001090m	NKXS01008263.1	PIM98589.1	Leishmanolysin-like peptidase (Peptidase M8 family) (EC 3.4.24.36)	AT5G42620.2	metalloendopeptidases;zinc ion binding	GO:0004222,GO:0006508,GO:0007155,GO:0016020	3.4.24.36	K01404	KOG2556	PTHR10942:SF9,PTHR10942	PF01457
Haimp10001091m	NKXS01008263.1	PIM98590.1	Uncharacterized protein	AT1G75030.1	thaumatin-like protein 3					PTHR31048:SF10,PTHR31048	PF00314
Haimp10001092m				AT1G22060.1	sporulation-specific protein				KOG0978		PF10358
Haimp10001094m	NKXS01008264.1	PIM98587.1	Uncharacterized protein	AT5G48820.2	inhibitor/interactor with cyclin-dependent kinase	GO:0004861,GO:0005634,GO:0007050				PTHR10265:SF10,PTHR10265	PF02234
Haimp10001095m											PF02672
Haimp10001096m						GO:0003682				PTHR31314,PTHR31314:SF2	PF00249
Haimp10001098m	NKXS01008265.1	PIM98585.1	UTP--glucose-1-phosphate uridylyltransferase (EC 2.7.7.9)				2.7.7.9
Haimp10001099m	NKXS01008265.1	PIM98586.1	UTP--glucose-1-phosphate uridylyltransferase (EC 2.7.7.9)	AT3G56040.1	UDP-glucose pyrophosphorylase 3	GO:0008152,GO:0070569	2.7.7.9			PTHR11952:SF8,PTHR11952								1.49981	0.00419266
Haimp10001100m				AT4G37630.1	cyclin d5;1				KOG0656	PTHR10177,PTHR10177:SF166	PF00134
Haimp10001101m						GO:0003682		K09422	KOG0048	PTHR10641:SF221,PTHR10641	PF00249
Haimp10001102m	NKXS01008266.1	PIM98583.1	Leucine-rich repeat protein (EC 2.7.11.1)	AT1G08590.1	Leucine-rich receptor-like protein kinase family protein	GO:0005515	2.7.11.1		KOG0472	PTHR24420	PF13855,PF08263
Haimp10001106m	NKXS01008268.1	PIM98579.1	Uncharacterized protein	AT1G77010.1	Pentatricopeptide repeat (PPR) superfamily protein					PTHR24015,PTHR24015:SF395	PF01535,PF13041
Haimp10001108m	NKXS01008268.1	PIM98580.1	Uncharacterized protein	AT3G26540.1	Tetratricopeptide repeat (TPR)-like superfamily protein					PTHR24015:SF72,PTHR24015	PF01535,PF13041
Haimp10001111m	NKXS01008268.1	PIM98582.1	Cytosolic sorting protein GGA2/TOM1	AT1G21380.1	Target of Myb protein 1	GO:0005622,GO:0006886			KOG1087	PTHR13856:SF78,PTHR13856	PF03127,PF00790							1.4647	0.0399262
Haimp10001112m				AT1G44000.1	STAY-GREEN-like protein					PTHR31750:SF2,PTHR31750	PF12638
Haimp10001116m				AT2G40720.1	Tetratricopeptide repeat (TPR)-like superfamily protein					PTHR24015,PTHR24015:SF47	PF01535,PF13041			-5.01273	0.00544625			3.50051	0.0002866				DiEG
Haimp10001118m	NKXS01000891.1	PIN21754.1	Response regulatory domain-containing protein	AT3G56380.2	response regulator 17	GO:0000160		K14492		PTHR26402:SF415,PTHR26402	PF00072
Haimp10001119m	NKXS01000891.1	PIN21755.1	tRNA-binding protein (EC 6.1.1.10)	AT2G40660.1	Nucleic acid-binding, OB-fold-like protein	GO:0000049	6.1.1.10	K15437	KOG2241	PTHR11586:SF1,PTHR11586	PF01588
Haimp10001120m	NKXS01000891.1	PIN21756.1	Serine/threonine protein kinase (EC 2.7.11.1)	AT3G56370.1	Leucine-rich repeat protein kinase family protein	GO:0004672,GO:0005515,GO:0006468	2.7.11.1		KOG1187	PTHR24420:SF721,PTHR24420	PF13855,PF07714,PF08263,PF00560,PF12799
Haimp10001123m	NKXS01008269.1	PIM98577.1	Uncharacterized protein	AT1G26180.1	membrane protein						PF09991
Haimp10001124m											PF03478
Haimp10001125m	NKXS01008269.1	PIM98578.1	sn-1,2-diacylglycerol ethanolamine and cholinephosphotransferase (EC 2.7.8.1)	AT1G13560.1	aminoalcoholphosphotransferase 1	GO:0008654,GO:0016020,GO:0016780	2.7.8.1	K00993	KOG2877	PTHR10414:SF37,PTHR10414	PF01066							-2.0073	0.00267333
Haimp10001126m	NKXS01008270.1	PIM98576.1	Cytochrome P450 CYP4/CYP19/CYP26 subfamily (EC 1.3.3.9)	AT3G14690.2	cytochrome P450, family 72, subfamily A, polypeptide 15	GO:0005506,GO:0016705,GO:0020037,GO:0055114	1.3.3.9		KOG0157	PTHR24282,PTHR24282:SF16	PF00067
Haimp10001127m				AT5G03340.1	ATPase, AAA-type, CDC48 protein	GO:0005524	3.6.4.6	K13525	KOG0730	PTHR23077,PTHR23077:SF69	PF02359,PF02933,PF00004
Haimp10001128m	NKXS01008275.1	PIM98574.1	Uncharacterized protein (Fragment)	AT1G75800.1	Pathogenesis-related thaumatin superfamily protein					PTHR31048:SF3,PTHR31048	PF00314
Haimp10001130m	NKXS01008276.1	PIM98572.1	EF-hand domain-containing protein			GO:0005509					PF13202
Haimp10001131m	NKXS01008276.1	PIM98573.1	Uncharacterized protein			GO:0005509		K02183		PTHR10891:SF546,PTHR10891	PF00036,PF13202
Haimp10001132m										PTHR31621,PTHR31621:SF1	PF05078
Haimp10001133m				AT3G02430.1	transmembrane protein, putative (DUF679)					PTHR31621,PTHR31621:SF1	PF05078							0.976592	0.00328769
Haimp10001134m				AT3G03220.1	expansin A13					PTHR31867,PTHR31867:SF3	PF03330,PF01357
Haimp10001135m				AT1G12000.1	Phosphofructokinase family protein	GO:0003872,GO:0006096	2.7.1.90	K00895	KOG2440	PTHR13697:SF2,PTHR13697	PF00365
Haimp10001136m				AT4G22190.1	serine/arginine repetitive matrix-like protein													3.87545	4.22251e-09
Haimp10001139m																		-2.98586	0.00464528
Haimp10001142m	NKXS01008281.1	PIM98568.1	Putative membrane protein	AT1G01020.1	ARV1 family protein				KOG3134	PTHR14467	PF04161
Haimp10001145m	NKXS01008281.1	PIM98569.1	Pectinesterase (EC 3.1.1.11)	AT3G29090.1	pectin methylesterase 31	GO:0005618,GO:0030599,GO:0042545	3.1.1.11	K01051		PTHR31321:SF12,PTHR31321	PF01095
Haimp10001146m	NKXS01008281.1	PIM98570.1	DYW_deaminase domain-containing protein	AT5G15340.1	Pentatricopeptide repeat (PPR) superfamily protein					PTHR24015,PTHR24015:SF266	PF01535,PF14432,PF13041
Haimp10001148m				AT5G26340.1	Major facilitator superfamily protein	GO:0016021,GO:0022857,GO:0055085			KOG0254	PTHR24063:SF312,PTHR24063	PF00083
Haimp10001150m	NKXS01008284.1	PIM98564.1	RING-type E3 ubiquitin transferase (EC 2.3.2.27)	AT5G09800.1	ARM repeat superfamily protein	GO:0004842,GO:0016567	6.3.2.19			PTHR22849:SF5,PTHR22849	PF04564
Haimp10001151m	NKXS01008284.1	PIM98565.1	RING-type E3 ubiquitin transferase (EC 2.3.2.27)	AT5G09800.1	ARM repeat superfamily protein	GO:0004842,GO:0016567	6.3.2.19			PTHR22849:SF5,PTHR22849	PF04564
Haimp10001154m	NKXS01008287.1	PIM98559.1	WD40 repeat-containing protein	AT5G43920.1	transducin family protein / WD-40 repeat family protein	GO:0005515			KOG0293	PTHR22838:SF2,PTHR22838	PF00400
Haimp10001155m	NKXS01008287.1	PIM98560.1	Uncharacterized protein ycf15								PF10705
Haimp10001156m	NKXS01008287.1	PIM98561.1	Conserved WD40 repeat-containing protein	AT5G43920.1	transducin family protein / WD-40 repeat family protein	GO:0005515			KOG0316	PTHR22838:SF2,PTHR22838	PF00400
Haimp10001159m	NKXS01008288.1	PIM98558.1	UDENN domain-containing protein	AT2G20320.1	DENN (AEX-3) domain-containing protein					PTHR15288,PTHR15288:SF4	PF02141
Haimp10001160m				AT5G39150.1	RmlC-like cupins superfamily protein	GO:0045735				PTHR31238	PF00190
Haimp10001161m	NKXS01008289.1	PIM98557.1	Germin-like protein	AT5G39100.1	germin-like protein 6	GO:0045735				PTHR31238	PF00190
Haimp10001162m	NKXS01008290.1	PIM98553.1	Protein-serine/threonine phosphatase (EC 3.1.3.16)	AT4G33920.1	Protein phosphatase 2C family protein	GO:0003824	3.1.3.16	K01102	KOG0700	PTHR13832,PTHR13832:SF270	PF00481
Haimp10001163m	NKXS01008290.1	PIM98554.1	3-oxo-5-beta-steroid 4-dehydrogenase (EC 1.3.99.6)	AT4G24220.1	NAD(P)-binding Rossmann-fold superfamily protein	GO:0003824,GO:0050662	1.3.99.6			PTHR32487,PTHR32487:SF0	PF01370							-2.51501	0.030785
Haimp10001164m	NKXS01008290.1	PIM98555.1	3-oxo-5-beta-steroid 4-dehydrogenase (EC 1.3.99.6)	AT4G24220.1	NAD(P)-binding Rossmann-fold superfamily protein		1.3.99.6			PTHR32487,PTHR32487:SF0	PF13460
Haimp10001165m	NKXS01008290.1	PIM98556.1	3-oxo-5-beta-steroid 4-dehydrogenase (EC 1.3.99.6)	AT4G24220.1	NAD(P)-binding Rossmann-fold superfamily protein		1.3.99.6			PTHR32487,PTHR32487:SF0	PF13460
Haimp10001166m	NKXS01000892.1	PIN21736.1	Putative cleavage and polyadenylation specificity factor (CPSF subunit)	AT2G01730.1	cleavage and polyadenylation specificity factor 73 kDa subunit-II				KOG1136	PTHR11203,PTHR11203:SF11	PF07521,PF00753,PF10996
Haimp10001168m	NKXS01000892.1	PIN21737.1	Uncharacterized protein							PTHR32080,PTHR32080:SF3	PF01657
Haimp10001169m	NKXS01000892.1	PIN21738.1	Endoplasmic reticulum transmembrane protein	AT5G17190.1	B-cell receptor-associated-like protein	GO:0005783,GO:0006886,GO:0016021				PTHR12701,PTHR12701:SF12	PF05529							-5.16815	7.2472e-08
Haimp10001170m	NKXS01000892.1	PIN21739.1	Non-specific serine/threonine protein kinase (EC 2.7.11.1)			GO:0004672,GO:0005524,GO:0006468	2.7.11.1	K04733		PTHR24420:SF474,PTHR24420	PF00069
Haimp10001171m	NKXS01000892.1	PIN21740.1	Tify domain-containing protein								PF09425,PF06200
Haimp10001172m	NKXS01000892.1	PIN21741.1	Uncharacterized protein	AT1G23230.1	mediator of RNA polymerase II transcription subunit			K15166		PTHR12691:SF10,PTHR12691	PF11573
Haimp10001173m	NKXS01000892.1	PIN21742.1	Endoglucanase (EC 3.2.1.4)	AT1G70710.1	glycosyl hydrolase 9B1	GO:0004553,GO:0005975	3.2.1.4			PTHR22298:SF28,PTHR22298	PF00759
Haimp10001174m	NKXS01000892.1	PIN21743.1	Pectinesterase (EC 3.1.1.11)	AT1G14890.1	Plant invertase/pectin methylesterase inhibitor superfamily protein	GO:0004857,GO:0030599	3.1.1.11			PTHR31080:SF2,PTHR31080	PF04043
Haimp10001175m	NKXS01000892.1	PIN21744.1	Pectinesterase (EC 3.1.1.11)	AT1G23200.1	Plant invertase/pectin methylesterase inhibitor superfamily	GO:0004857,GO:0005618,GO:0030599,GO:0042545	3.1.1.11	K01051		PTHR31707,PTHR31707:SF1	PF04043,PF01095
Haimp10001176m	NKXS01000892.1	PIN21745.1	H15 domain-containing protein	AT1G14900.1	high mobility group A	GO:0000786,GO:0003677,GO:0005634,GO:0006334				PTHR11467:SF29,PTHR11467	PF00538,PF02178
Haimp10001178m	NKXS01000892.1	PIN21747.1	GTD-binding domain-containing protein							PTHR31448:SF3,PTHR31448	PF04576
Haimp10001179m	NKXS01000892.1	PIN21748.1	Clathrin assembly protein AP180	AT2G01600.1	ENTH/ANTH/VHS superfamily protein	GO:0005543			KOG0251	PTHR22951:SF17,PTHR22951	PF07651
Haimp10001180m	NKXS01000892.1	PIN21749.1	Uncharacterized protein	AT1G70770.2	transmembrane protein (Protein of unknown function DUF2359, transmembrane)				KOG4467	PTHR13448	PF10151							1.69118	0.010879
Haimp10001181m	NKXS01000892.1	PIN21750.1	Uncharacterized protein	AT1G23180.1	ARM repeat superfamily protein	GO:0005515				PTHR23315:SF44,PTHR23315	PF00514,PF05804
Haimp10001182m	NKXS01000892.1	PIN21751.1	NADH:ubiquinone reductase (H(+)-translocating) (EC 1.6.5.3)	AT1G70760.1	inorganic carbon transport protein-like protein	GO:0016655,GO:0055114	1.6.5.3				PF10716							1.28571	0.0189205
Haimp10001183m	NKXS01000892.1	PIN21752.1	GRAS domain-containing protein							PTHR31636:SF7,PTHR31636	PF12041,PF03514
Haimp10001184m										PTHR31346,PTHR31346:SF4
Haimp10001185m				AT2G05940.1	Protein kinase superfamily protein	GO:0004672,GO:0006468	2.7.11.1		KOG1187	PTHR24420:SF710,PTHR24420	PF07714
Haimp10001186m				AT5G20400.1	2-oxoglutarate (2OG) and Fe(II)-dependent oxygenase superfamily protein	GO:0016491,GO:0016706,GO:0055114	1.14.11.32		KOG0143	PTHR10209	PF14226,PF03171							-4.06753	0.00504972
Haimp10001189m				AT1G49390.1	2-oxoglutarate (2OG) and Fe(II)-dependent oxygenase superfamily protein	GO:0016491,GO:0016706,GO:0055114	1.14.11.31		KOG0143	PTHR10209	PF14226,PF03171
Haimp10001190m						GO:0005509		K13448	KOG0027	PTHR10891:SF546,PTHR10891	PF13499
Haimp10001191m						GO:0003682		K09422	KOG0048	PTHR10641:SF482,PTHR10641	PF00249
Haimp10001192m				AT1G22260.1	Myosin heavy chain-related protein					PTHR23160:SF3,PTHR23160
Haimp10001193m										PTHR31681:SF1,PTHR31681								1.34208	0.0167802
Haimp10001195m	NKXS01008294.1	PIM98552.1	Cell growth-regulating nucleolar protein	AT2G19385.1	zinc ion binding protein			K15263	KOG2186	PTHR13100,PTHR13100:SF10	PF12874,PF08790							1.98477	0.00223242
Haimp10001196m	NKXS01000893.1	PIN21725.1	HTH myb-type domain-containing protein							PTHR10641,PTHR10641:SF472
Haimp10001197m				AT4G09660.1	zinc finger MYM-type-like protein					PTHR11697:SF74,PTHR11697	PF14291
Haimp10001199m	NKXS01000893.1	PIN21726.1	Uncharacterized protein	AT3G61640.1	arabinogalactan protein 20						PF06376
Haimp10001204m	NKXS01000893.1	PIN21727.1	Meiotic nuclear division protein 1 homolog	AT4G29170.1	Mnd1 family protein				KOG3433	PTHR31398:SF0,PTHR31398	PF03962
Haimp10001205m	NKXS01000893.1	PIN21728.1	Protein involved in glucose derepression and pre-vacuolar endosome protein sorting	AT4G29160.1	SNF7 family protein	GO:0015031		K12194	KOG1656	PTHR22761:SF8,PTHR22761	PF03357
Haimp10001206m	NKXS01000893.1	PIN21729.1	DNA-directed DNA polymerase (EC 2.7.7.7)				2.7.7.7			PTHR10178
Haimp10001208m	NKXS01000893.1	PIN21731.1	40S ribosomal protein S30	AT5G56670.1	Ribosomal protein S30 family protein	GO:0003735,GO:0005622,GO:0005840,GO:0006412		K02983	KOG0009	PTHR12650	PF04758
Haimp10001211m	NKXS01000893.1	PIN21733.1	60S ribosomal protein L31	AT5G56710.1	Ribosomal protein L31e family protein	GO:0003735,GO:0005622,GO:0005840,GO:0006412		K02910	KOG0893	PTHR10956	PF01198
Haimp10001213m	NKXS01000893.1	PIN21734.1	Uncharacterized protein								PF12049
Haimp10001216m	NKXS01008295.1	PIM98550.1	Tricyclene synthase (EC 4.2.3.105)	AT1G61680.1	terpene synthase 14	GO:0000287,GO:0008152,GO:0010333,GO:0016829	4.2.3.105	K15086		PTHR31225:SF0,PTHR31225	PF01397,PF03936
Haimp10001217m				AT4G20210.1	Terpenoid cyclases/Protein prenyltransferases superfamily protein	GO:0008152,GO:0010333,GO:0016829	4.2.3.105			PTHR31225:SF1,PTHR31225	PF01397
Haimp10001219m	NKXS01008301.1	PIM98547.1	TTF-type domain-containing protein	AT1G19260.1	TTF-type zinc finger protein with HAT dimerisation domain	GO:0046983				PTHR11697:SF74,PTHR11697	PF14291,PF05699
Haimp10001220m	NKXS01008301.1	PIM98548.1	Serine/threonine protein kinase (EC 2.7.11.1)	AT1G17750.1	PEP1 receptor 2	GO:0004672,GO:0005515,GO:0005524,GO:0006468	2.7.11.1		KOG1187	PTHR24420,PTHR24420:SF731	PF00069,PF00560
Haimp10001221m	NKXS01008303.1	PIM98545.1	Uncharacterized protein	AT5G43745.1	ion channel POLLUX-like protein, putative (DUF1012)					PTHR31563:SF2,PTHR31563	PF06241					2.59521	0.00393829	-3.06539	0.00471622					DiEG
Haimp10001222m	NKXS01008303.1	PIM98546.1	rRNA-processing protein EFG1 (rRNA-processing protein efg1)	AT1G04230.1	rRNA-processing EFG1-like protein (DUF2361)				KOG4484		PF10153
Haimp10001223m				AT4G38790.1	ER lumen protein retaining receptor family protein	GO:0006621,GO:0016021,GO:0046923			KOG3106	PTHR10585:SF10,PTHR10585	PF00810							1.11774	0.0278265
Haimp10001224m										PTHR23201,PTHR23201:SF2	PF02704
Haimp10001225m				AT4G38800.1	methylthioadenosine nucleosidase 1	GO:0003824,GO:0009116	3.2.2.9	K01244		PTHR21234:SF17,PTHR21234	PF01048
Haimp10001226m				AT3G02210.1	COBRA-like protein 1 precursor	GO:0010215,GO:0016049,GO:0031225				PTHR31673:SF3,PTHR31673	PF04833
Haimp10001227m				AT2G40320.1	TRICHOME BIREFRINGENCE-LIKE 33					PTHR32285:SF21,PTHR32285	PF13839,PF14416
Haimp10001228m				AT2G40320.1	TRICHOME BIREFRINGENCE-LIKE 33					PTHR32285:SF21,PTHR32285	PF13839,PF14416
Haimp10001229m								K14496		PTHR31213:SF3,PTHR31213	PF10604
Haimp10001230m				AT1G17010.1	2-oxoglutarate (2OG) and Fe(II)-dependent oxygenase superfamily protein		1.14.11.32			PTHR10209
Haimp10001231m	NKXS01008304.1	PIM98544.1	Thebaine 6-O-demethylase (EC 1.14.11.31)	AT1G17020.1	senescence-related gene 1		1.14.11.31			PTHR10209	PF14226
Haimp10001232m				AT3G09270.1	glutathione S-transferase TAU 8	GO:0005515	2.5.1.18	K00799	KOG0406	PTHR11260:SF16,PTHR11260	PF00043,PF13417
Haimp10001233m				AT3G14980.2	Acyl-CoA N-acyltransferase with RING/FYVE/PHD-type zinc finger protein	GO:0005515	2.3.1.48			PTHR24098,PTHR24098:SF7	PF00628
Haimp10001234m				AT3G14960.1	Galactosyltransferase family protein	GO:0006486,GO:0008378,GO:0016020	2.4.1.134		KOG2288	PTHR11214:SF85,PTHR11214	PF01762
Haimp10001235m	NKXS01008309.1	PIM98543.1	Uncharacterized protein	AT4G25190.2	QWRF motif protein (DUF566)					PTHR31807	PF04484
Haimp10001238m	NKXS01008310.1	PIM98541.1	Transcription initiation factor TFIID, subunit BDF1			GO:0005515			KOG1474	PTHR22880,PTHR22880:SF138	PF00439
Haimp10001239m	NKXS01008310.1	PIM98542.1	Malate dehydrogenase (EC 1.1.1.37)	AT3G15020.1	Lactate/malate dehydrogenase family protein	GO:0016616,GO:0044262,GO:0055114	1.1.1.37			PTHR11540:SF9,PTHR11540	PF02866
Haimp10001240m				AT2G23390.1	acyl-CoA			K09919		PTHR31384:SF4,PTHR31384	PF04339
Haimp10001242m	NKXS01000894.1	PIN21724.1	Zuotin	AT5G08520.1	Duplicated homeodomain-like superfamily protein	GO:0003682			KOG0724	PTHR25040,PTHR25040:SF70	PF00249
Haimp10001246m	NKXS01008313.1	PIM98534.1	Uncharacterized protein	AT1G32080.1	membrane protein					PTHR30249,PTHR30249:SF0	PF04172							-1.03198	0.038773
Haimp10001247m	NKXS01008313.1	PIM98535.1	Secretory carrier-associated membrane protein (Secretory carrier membrane protein)	AT1G32050.1	SCAMP family protein	GO:0015031,GO:0016021			KOG3088	PTHR10687:SF15,PTHR10687	PF04144
Haimp10001248m	NKXS01008313.1	PIM98536.1	Uncharacterized protein	AT5G58900.1	Homeodomain-like transcriptional regulator	GO:0003682				PTHR25040,PTHR25040:SF70	PF00249
Haimp10001249m	NKXS01008313.1	PIM98537.1	Uncharacterized protein	AT5G04760.1	Duplicated homeodomain-like superfamily protein	GO:0003682				PTHR25040,PTHR25040:SF70	PF00249
Haimp10001250m	NKXS01008313.1	PIM98538.1	Uncharacterized protein	AT5G05790.1	Duplicated homeodomain-like superfamily protein	GO:0003682				PTHR25040,PTHR25040:SF70	PF00249
Haimp10001251m	NKXS01008314.1	PIM98532.1	Glucuronoxylan 4-O-methyltransferase (EC 2.1.1.112)	AT1G27930.1	glucuronoxylan 4-O-methyltransferase-like protein (DUF579)		2.1.1.112			PTHR31444:SF1,PTHR31444	PF04669							-1.59096	5.44771e-05
Haimp10001252m	NKXS01008314.1	PIM98533.1	Uncharacterized protein	AT1G27385.4	phosphoribosylformylglycinamidine synthase						PF04359
Haimp10001253m				AT5G47960.1	RAB GTPase homolog A4C	GO:0005525,GO:0007264		K07904		PTHR24073:SF437,PTHR24073	PF00071
Haimp10001254m				AT4G38660.1	Pathogenesis-related thaumatin superfamily protein					PTHR31048	PF00314
Haimp10001255m				AT5G48020.1	2-oxoglutarate (2OG) and Fe(II)-dependent oxygenase superfamily protein		1.14.11.23		KOG0143	PTHR10209	PF14226
Haimp10001256m				AT3G20820.1	Leucine-rich repeat (LRR) family protein	GO:0005515	3.2.1.15		KOG4579	PTHR24420	PF13855,PF08263,PF00560
Haimp10001257m				AT1G22180.4	Sec14p-like phosphatidylinositol transfer family protein				KOG1470	PTHR10174:SF119,PTHR10174	PF00650,PF03765
Haimp10001259m				AT5G21090.1	Leucine-rich repeat (LRR) family protein	GO:0005515	2.7.11.1			PTHR24420	PF08263,PF00560,PF12799
Haimp10001262m	NKXS01008317.1	PIM98531.1	MFS domain-containing protein	AT5G13750.1	zinc induced facilitator-like 1	GO:0016021,GO:0055085				PTHR24003,PTHR24003:SF453	PF07690
Haimp10001263m	NKXS01008318.1	PIM98528.1	3-oxo-5-alpha-steroid 4-dehydrogenase (Acceptor) (EC 1.3.99.5)	AT1G18180.1	3-oxo-5-alpha-steroid 4-dehydrogenase (DUF1295)		1.3.99.5			PTHR32251:SF15,PTHR32251	PF06966
Haimp10001264m										PTHR13815,PTHR13815:SF6
Haimp10001265m	NKXS01008318.1	PIM98529.1	GTPase Rab11/YPT3, small G protein superfamily	AT1G18200.1	Rab GTPase-like A1I protein	GO:0005525,GO:0007264		K07904	KOG0087	PTHR24073,PTHR24073:SF443	PF00071
Haimp10001266m	NKXS01008319.1	PIM98527.1	Uncharacterized protein	AT2G02360.1	phloem protein 2-B10					PTHR32278,PTHR32278:SF2	PF14299							1.71934	0.000214715
Haimp10001268m	NKXS01008320.1	PIM98526.1	MEKK (EC 2.7.11.25)	AT5G67080.1	mitogen-activated protein kinase kinase kinase 19	GO:0004672,GO:0005524,GO:0006468	2.7.11.25		KOG0198	PTHR24361:SF262,PTHR24361	PF00069					2.35761	0.000188121	1.15584	0.023584					CEG
Haimp10001269m										PTHR12395:SF9,PTHR12395	PF08652
Haimp10001271m	NKXS01008323.1	PIM98524.1	F-box domain-containing protein	AT5G07610.1	F-box family protein	GO:0005515				PTHR32133,PTHR32133:SF79	PF00646
Haimp10001273m	NKXS01008323.1	PIM98525.1	Ceramide kinase (EC 2.7.1.138)	AT5G51290.1	Diacylglycerol kinase family protein	GO:0004143,GO:0007205	2.7.1.138	K04715	KOG1115	PTHR12358:SF6,PTHR12358	PF00781
Haimp10001274m				AT1G21540.1	AMP-dependent synthetase and ligase family protein	GO:0003824,GO:0008152				PTHR24095:SF122,PTHR24095	PF00501,PF13193
Haimp10001275m				AT5G16370.1	acyl activating enzyme 5	GO:0003824,GO:0008152			KOG1176	PTHR24095:SF122,PTHR24095	PF00501,PF13193
Haimp10001276m	NKXS01008326.1	PIM98523.1	Cysteine proteinase Cathepsin L (EC 3.4.22.33)	AT3G49340.1	Cysteine proteinases superfamily protein	GO:0006508,GO:0008234	3.4.22.33		KOG1543	PTHR12411:SF297,PTHR12411	PF08246,PF00112							-2.62161	0.00260346
Haimp10001277m	NKXS01008327.1	PIM98522.1	Serine/threonine protein kinase (EC 2.7.11.1)	AT1G63430.2	Leucine-rich repeat protein kinase family protein	GO:0004672,GO:0006468	2.7.11.1		KOG1187	PTHR24420:SF657,PTHR24420	PF07714,PF12799
Haimp10001278m											PF10457
Haimp10001279m				AT3G50430.1	golgin					PTHR16057,PTHR16057:SF1	PF14694
Haimp10001280m	NKXS01008329.1	PIM98521.1	4-coumarate--CoA ligase (EC 6.2.1.12)	AT5G63380.1	AMP-dependent synthetase and ligase family protein	GO:0003824,GO:0008152			KOG1176	PTHR24096:SF160,PTHR24096	PF00501,PF13193							1.97225	2.08532e-05
Haimp10001281m				AT1G67570.1	zinc finger CONSTANS-like protein (DUF3537)					PTHR31963:SF2,PTHR31963	PF12056							-4.39663	0.00142951
Haimp10001282m	NKXS01008330.1	PIM98519.1	N-acetylneuraminate 7-O(Or 9-O)-acetyltransferase (EC 2.3.1.45)	AT2G34410.2	O-acetyltransferase family protein		2.3.1.45			PTHR13533:SF7,PTHR13533	PF07779
Haimp10001283m	NKXS01008330.1	PIM98520.1	RPOLD domain-containing protein			GO:0006351,GO:0046983					PF01193							3.25508	0.0155925
Haimp10001284m	NKXS01008331.1	PIM98518.1	Inosine-5'-monophosphate dehydrogenase (IMP dehydrogenase) (IMPD) (IMPDH) (EC 1.1.1.205)	AT1G79470.1	Aldolase-type TIM barrel family protein	GO:0003824,GO:0003938,GO:0006164,GO:0030554,GO:0055114	1.1.1.205	K00088	KOG2550	PTHR11911:SF6,PTHR11911	PF00571,PF00478
Haimp10001285m				AT4G13560.1	Late embryogenesis abundant protein (LEA) family protein		1.1.1.39
Haimp10001286m				AT4G13560.1	Late embryogenesis abundant protein (LEA) family protein		1.1.1.39
Haimp10001288m	NKXS01008335.1	PIM98517.1	Tryptophan synthase (EC 4.2.1.20)			GO:0004834,GO:0006568	4.2.1.20	K01696	KOG1395	PTHR10314:SF3,PTHR10314	PF00291
Haimp10001289m	NKXS01008337.1	PIM98516.1	Uncharacterized protein	AT5G50790.1	Nodulin MtN3 family protein	GO:0016021				PTHR10791:SF22,PTHR10791	PF03083
Haimp10001290m				AT1G17870.1	ethylene-dependent gravitropism-deficient and yellow-green-like 3					PTHR31412,PTHR31412:SF2
Haimp10001291m	NKXS01008338.1	PIM98515.1	PLAT domain-containing protein	AT4G39730.1	Lipase/lipooxygenase, PLAT/LH2 family protein	GO:0005515				PTHR31718:SF0,PTHR31718	PF01477
Haimp10001292m				AT5G38710.1	Methylenetetrahydrofolate reductase family protein	GO:0004657,GO:0006562	1.5.5.2			PTHR13914:SF0,PTHR13914	PF01619
Haimp10001294m				AT3G48425.1	DNAse I-like superfamily protein	GO:0004518,GO:0006281	4.2.99.18			PTHR22748:SF1,PTHR22748	PF03372
Haimp10001296m				AT4G10040.1	cytochrome c-2	GO:0005506,GO:0009055,GO:0020037		K08738	KOG3453	PTHR11961	PF00034
Haimp10001299m	NKXS01008342.1	PIM98514.1	Transcriptional co-repressor component					K14324	KOG3391	PTHR13082	PF06487
Haimp10001300m	NKXS01000899.1	PIN21720.1	Uncharacterized protein	AT5G27290.1	stress regulated protein													-1.53503	0.000767826
Haimp10001302m											PF01107
Haimp10001303m	NKXS01000899.1	PIN21722.1	Uncharacterized protein							PTHR24015,PTHR24015:SF430	PF01535
Haimp10001306m				AT5G17780.2	alpha/beta-Hydrolases superfamily protein		2.3.1.12		KOG1454	PTHR10992:SF734,PTHR10992	PF12697
Haimp10001308m				AT5G17770.1	NADH:cytochrome B5 reductase 1	GO:0016491,GO:0055114	1.6.2.2	K00326	KOG0534	PTHR19370	PF00175,PF00970
Haimp10001309m				AT3G45400.1	exostosin family protein		2.4.2.41		KOG1021	PTHR11062,PTHR11062:SF49	PF03016
Haimp10001310m										PTHR15852:SF15,PTHR15852
Haimp10001311m				AT5G61240.2	Leucine-rich repeat (LRR) family protein	GO:0005515			KOG0617	PTHR24420,PTHR24420:SF623	PF13855,PF12799							1.44697	4.08676e-05
Haimp10001312m				AT2G20540.1	mitochondrial editing factor 21					PTHR24015,PTHR24015:SF109	PF13812,PF01535,PF13041
Haimp10001313m				AT5G14880.1	Potassium transporter family protein	GO:0015079,GO:0016020,GO:0071805		K03549		PTHR30540,PTHR30540:SF10	PF02705
Haimp10001314m						GO:0004672,GO:0005524,GO:0006468,GO:0006950	2.7.11.1		KOG1187	PTHR24420:SF682,PTHR24420	PF00582,PF00069
Haimp10001315m							2.1.1.268
Haimp10001316m				AT1G17530.1	translocase of inner mitochondrial membrane 23			K17794	KOG3324	PTHR15371	PF02466
Haimp10001317m				AT2G23970.1	Class I glutamine amidotransferase-like superfamily protein				KOG3179	PTHR11922:SF28,PTHR11922	PF00117
Haimp10001318m				AT2G23970.1	Class I glutamine amidotransferase-like superfamily protein					PTHR11922:SF28,PTHR11922
Haimp10001319m				AT5G09570.1	Cox19-like CHCH family protein				KOG4090	PTHR13523	PF06747
Haimp10001320m				AT1G68560.1	alpha-xylosidase 1	GO:0004553,GO:0005975	3.2.1.177	K15925	KOG1065	PTHR22762,PTHR22762:SF56	PF01055
Haimp10001321m	NKXS01000900.1	PIN21718.1	NADH dehydrogenase [ubiquinone] 1 beta subcomplex subunit 7	AT2G02050.1	NADH-ubiquinone oxidoreductase B18 subunit	GO:0003954,GO:0005739,GO:0008137	1.6.5.3	K03963	KOG3468	PTHR20900,PTHR20900:SF0	PF05676
Haimp10001322m	NKXS01000900.1	PIN21719.1	CCHC-type domain-containing protein								PF01107
Haimp10001324m				AT5G15270.2	RNA-binding KH domain-containing protein	GO:0003723		K13162	KOG2190	PTHR10288:SF130,PTHR10288	PF00013
Haimp10001325m						GO:0008152,GO:0008168			KOG4300	PTHR10108:SF718,PTHR10108	PF08241
Haimp10001327m				AT1G69523.1	S-adenosyl-L-methionine-dependent methyltransferases superfamily protein	GO:0008152,GO:0008168			KOG4300	PTHR10108:SF718,PTHR10108	PF08241
Haimp10001328m						GO:0008152,GO:0008168				PTHR10108:SF718,PTHR10108	PF08241
Haimp10001329m	NKXS01008346.1	PIM98511.1	PolyC-binding proteins alphaCP-1	AT5G15270.2	RNA-binding KH domain-containing protein	GO:0003723		K13162	KOG2190	PTHR10288:SF130,PTHR10288	PF00013
Haimp10001330m	NKXS01008346.1	PIM98512.1	N-acetylneuraminate 7-O(Or 9-O)-acetyltransferase (EC 2.3.1.45)	AT3G03210.1	Pmr5/Cas1p GDSL/SGNH-like acyl-esterase family protein		2.3.1.45			PTHR13533	PF13839
Haimp10001331m	NKXS01008346.1	PIM98513.1	NAC domain-containing protein			GO:0003677,GO:0006355				PTHR31719:SF3,PTHR31719	PF02365
Haimp10001332m	NKXS01008347.1	PIM98510.1	C2H2-type domain-containing protein							PTHR10042
Haimp10001333m				AT5G27540.2	MIRO-related GTP-ase 1	GO:0005525,GO:0005622,GO:0007264		K07870	KOG1707	PTHR24072:SF73,PTHR24072	PF08355,PF08356,PF08477
Haimp10001334m				AT1G14220.1	Ribonuclease T2 family protein	GO:0003723,GO:0033897	3.1.27.1		KOG1642	PTHR11240	PF00445
Haimp10001335m	NKXS01008348.1	PIM98507.1	Reticulon-like protein	AT4G11220.1	VIRB2-interacting protein 2				KOG1792	PTHR10994:SF27,PTHR10994	PF02453							-2.39436	0.034122
Haimp10001336m	NKXS01008348.1	PIM98508.1	AAA+-type ATPase (EC 3.6.4.3)	AT1G64110.2	P-loop containing nucleoside triphosphate hydrolases superfamily protein	GO:0005524	3.6.4.3		KOG0737	PTHR23074,PTHR23074:SF77	PF00004
Haimp10001337m	NKXS01008348.1	PIM98509.1	Uncharacterized protein	AT5G60750.1	CAAX amino terminal protease family protein	GO:0016020		K07052		PTHR10794	PF02517							1.76661	0.000915927
Haimp10001338m	NKXS01008350.1	PIM98506.1	E2F-like protein			GO:0003700,GO:0005667,GO:0006355,GO:0007049		K04683	KOG2829	PTHR12548	PF02319,PF08781
Haimp10001339m	NKXS01008351.1	PIM98503.1	Amino acid transporter	AT2G41190.1	Transmembrane amino acid transporter family protein			K15015	KOG1303	PTHR22950:SF60,PTHR22950	PF01490							1.3614	0.0113615
Haimp10001341m	NKXS01008351.1	PIM98505.1	EST1_DNA_bind domain-containing protein							PTHR15696,PTHR15696:SF0	PF10373
Haimp10001343m	NKXS01000901.1	PIN21707.1	Ferric reductase-like protein	AT1G05785.6	Got1/Sft2-like vescicle transport protein family	GO:0016192			KOG1743	PTHR21493:SF97,PTHR21493	PF04178
Haimp10001350m	NKXS01000901.1	PIN21709.1	Putative lipase (EC 3.1.1.32)			GO:0006629	3.1.1.32		KOG4569	PTHR31403,PTHR31403:SF4	PF01764
Haimp10001352m	NKXS01000901.1	PIN21711.1	Glucan endo-1,3-beta-D-glucosidase (EC 3.2.1.39)	AT3G57260.2	beta-1,3-glucanase 2	GO:0004553,GO:0005975	3.2.1.39			PTHR32227	PF00332
Haimp10001353m	NKXS01000901.1	PIN21712.1	Equilibrative nucleoside transporter protein	AT2G43160.1	ENTH/VHS family protein			K12471	KOG2056	PTHR12276:SF45,PTHR12276	PF01417
Haimp10001356m	NKXS01000901.1	PIN21714.1	Uncharacterized protein	AT1G06710.2	Tetratricopeptide repeat (TPR)-like superfamily protein					PTHR24015,PTHR24015:SF430	PF13812,PF12854,PF01535,PF13041
Haimp10001358m	NKXS01000901.1	PIN21715.1	Ubiquitin regulatory protein UBXD2	AT2G43210.2	Ubiquitin-like superfamily protein	GO:0005515			KOG2507	PTHR13020:SF24,PTHR13020	PF00789							-2.60044	0.0184791
Haimp10001361m	NKXS01000901.1	PIN21716.1	Uncharacterized protein	AT5G17640.1	nuclear factor 1 A-type protein (DUF1005)					PTHR31317,PTHR31317:SF4	PF06219
Haimp10001364m				AT2G35610.1	xyloglucanase 113					PTHR10994,PTHR10994:SF58	PF03407
Haimp10001365m						GO:0004672,GO:0005524,GO:0006468	2.7.11.1	K04730	KOG1187	PTHR24420	PF00069
Haimp10001366m							2.7.7.7				PF08284
Haimp10001367m	NKXS01008354.1	PIM98502.1	MADS box transcription factor	AT1G24260.2	K-box region and MADS-box transcription factor family protein	GO:0003677,GO:0003700,GO:0005634,GO:0006355,GO:0046983			KOG0014	PTHR11945,PTHR11945:SF143	PF01486,PF00319
Haimp10001370m						GO:0005515,GO:0008080	2.3.1.48			PTHR24098:SF9,PTHR24098	PF00628,PF00583
Haimp10001371m				AT5G65770.2	little nuclei4					PTHR31908:SF2,PTHR31908
Haimp10001373m	NKXS01008356.1	PIM98499.1	Uncharacterized protein															-1.41599	1.10699e-05
Haimp10001374m	NKXS01008356.1	PIM98500.1	Uncharacterized protein	AT2G28550.3	related to AP2.7	GO:0003700,GO:0006355		K09284		PTHR32467:SF6,PTHR32467	PF00847
Haimp10001376m	NKXS01008356.1	PIM98501.1	Uncharacterized protein	AT3G45630.2	RNA binding (RRM/RBD/RNP motifs) family protein					PTHR12603:SF0,PTHR12603
Haimp10001379m						GO:0016491,GO:0016706,GO:0055114	1.14.11.9		KOG0143	PTHR10209	PF14226,PF03171
Haimp10001381m	NKXS01008359.1	PIM98497.1	Uncharacterized protein								PF14392,PF14111
Haimp10001382m											PF14392,PF14111
Haimp10001384m				AT5G12440.3	CCCH-type zinc fingerfamily protein with RNA-binding domain	GO:0046872				PTHR24009	PF00642
Haimp10001385m	NKXS01008361.1	PIM98493.1	DNA helicase (EC 3.6.4.12)			GO:0003697,GO:0043139	3.6.4.12	K17680		PTHR12873	PF13662
Haimp10001386m	NKXS01008361.1	PIM98494.1	BHLH domain-containing protein			GO:0046983				PTHR16223:SF10,PTHR16223	PF00010
Haimp10001387m	NKXS01008361.1	PIM98495.1	Protein N-terminal methyltransferase (EC 2.1.1.244)			GO:0008168	2.1.1.244	K16219		PTHR12753	PF05891
Haimp10001388m	NKXS01008361.1	PIM98496.1	Uncharacterized protein	AT4G20770.1	Pentatricopeptide repeat (PPR) superfamily protein					PTHR24015,PTHR24015:SF334	PF12854,PF01535,PF13041
Haimp10001391m	NKXS01008363.1	PIM98491.1	Uncharacterized protein	AT1G03370.1	C2 calcium/lipid-binding and GRAM domain containing protein	GO:0005515			KOG1032	PTHR16122,PTHR16122:SF20	PF00168,PF02893
Haimp10001393m	NKXS01008364.1	PIM98488.1	Uncharacterized protein	AT3G03280.1	hypothetical protein						PF14009
Haimp10001394m	NKXS01008364.1	PIM98489.1	Lipase_GDSL domain-containing protein	AT1G71120.1	GDSL-motif lipase/hydrolase 6	GO:0006629,GO:0016788				PTHR22835,PTHR22835:SF120	PF00657
Haimp10001397m				AT1G08220.1	ATPase complex subunit	GO:0005743,GO:0033615		K18192	KOG4614		PF05176
Haimp10001399m				AT5G22860.1	Serine carboxypeptidase S28 family protein	GO:0006508,GO:0008236	3.4.16.2	K01285	KOG2183	PTHR11010,PTHR11010:SF31	PF05577
Haimp10001401m	NKXS01008365.1	PIM98482.1	Bet_v_1 domain-containing protein			GO:0006952,GO:0009607					PF00407
Haimp10001402m	NKXS01008365.1	PIM98483.1	Bet_v_1 domain-containing protein			GO:0006952,GO:0009607				PTHR31213:SF5,PTHR31213	PF00407							1.62217	0.00052582
Haimp10001403m	NKXS01008365.1	PIM98484.1	Bet_v_1 domain-containing protein			GO:0006952,GO:0009607				PTHR31213:SF5,PTHR31213	PF00407
Haimp10001404m	NKXS01008365.1	PIM98485.1	Bet_v_1 domain-containing protein			GO:0006952,GO:0009607				PTHR31213:SF5,PTHR31213	PF00407
Haimp10001405m	NKXS01008365.1	PIM98486.1	Bet_v_1 domain-containing protein			GO:0006952,GO:0009607				PTHR31213:SF5,PTHR31213	PF00407
Haimp10001407m	NKXS01008366.1	PIM98479.1	Pectate_lyase_3 domain-containing protein	AT3G16850.1	Pectin lyase-like superfamily protein	GO:0004650,GO:0005975				PTHR31339,PTHR31339:SF5	PF00295
Haimp10001409m	NKXS01008366.1	PIM98480.1	J domain-containing protein							PTHR24076:SF83,PTHR24076	PF00226							1.23632	0.0165462
Haimp10001410m	NKXS01008366.1	PIM98481.1	Kinesin (KAR3 subfamily) (EC 3.6.4.5)	AT2G47500.1	P-loop nucleoside triphosphate hydrolases superfamily protein with CH (Calponin Homology) domain	GO:0003777,GO:0005515,GO:0005524,GO:0005871,GO:0007018,GO:0008017	3.6.4.5	K10406	KOG0239	PTHR24115,PTHR24115:SF350	PF00225,PF00307
Haimp10001412m	NKXS01008368.1	PIM98478.1	RING-type E3 ubiquitin transferase (EC 2.3.2.27)	AT3G11840.1	E3 ubiquitin-protein ligase PUB24-like protein	GO:0004842,GO:0016567	6.3.2.19			PTHR22849,PTHR22849:SF7	PF04564
Haimp10001415m	NKXS01008369.1	PIM98474.1	Putative K+/H+-antiporter	AT3G52080.1	cation/hydrogen exchanger 28	GO:0006812,GO:0015299,GO:0016021,GO:0055085			KOG1650	PTHR32468:SF0,PTHR32468	PF00999
Haimp10001417m	NKXS01008369.1	PIM98475.1	Serine hydroxymethyltransferase (EC 2.1.2.1)	AT4G32520.1	serine hydroxymethyltransferase 3	GO:0004372,GO:0006544,GO:0006563	2.1.2.1	K00600	KOG2467	PTHR11680:SF4,PTHR11680	PF00464
Haimp10001418m	NKXS01008369.1	PIM98476.1	Thioredoxin-like protein	AT2G25950.1	PITH domain protein (DUF1000)				KOG1730	PTHR12175	PF06201
Haimp10001419m	NKXS01008369.1	PIM98477.1	Uncharacterized protein	AT4G32960.1	BRISC/BRCA1-A complex protein	GO:0045739,GO:0070531,GO:0070552				PTHR15660:SF1,PTHR15660
Haimp10001422m	NKXS01008371.1	PIM98469.1	Translation initiation factor IF-3	AT4G30690.1	Translation initiation factor 3 protein	GO:0003743,GO:0006413		K02520		PTHR10938,PTHR10938:SF0	PF05198,PF00707
Haimp10001423m	NKXS01008371.1	PIM98470.1	Molecular chaperones GRP78/BiP/KAR2, HSP70 superfamily	AT1G16030.1	heat shock protein 70B				KOG0100	PTHR19375,PTHR19375:SF171	PF00012
Haimp10001425m	NKXS01008372.1	PIM98466.1	Tripeptidyl-peptidase II (EC 3.4.14.10)	AT1G20160.1	Subtilisin-like serine endopeptidase family protein	GO:0004252,GO:0006508	3.4.14.10			PTHR10795:SF329,PTHR10795	PF00082
Haimp10001426m	NKXS01008372.1	PIM98467.1	COX assembly mitochondrial protein							PTHR22977:SF1,PTHR22977	PF08583
Haimp10001427m	NKXS01008372.1	PIM98468.1	Uncharacterized protein								PF03004
Haimp10001428m						GO:0008060,GO:0008270,GO:0032312				PTHR23180	PF01412
Haimp10001429m	NKXS01008374.1	PIM98465.1	Serine/threonine protein kinase (EC 2.7.11.1)	AT1G76360.1	Protein kinase superfamily protein	GO:0004672,GO:0006468	2.7.11.1		KOG1187	PTHR24420:SF650,PTHR24420	PF07714
Haimp10001431m	NKXS01008376.1	PIM98464.1	L-ascorbate peroxidase (EC 1.11.1.11)	AT1G07890.5	ascorbate peroxidase 1	GO:0004601,GO:0006979,GO:0020037,GO:0055114	1.11.1.11	K00434		PTHR31356:SF5,PTHR31356	PF00141
Haimp10001432m				AT5G61820.2	stress up-regulated Nod 19 protein						PF07712							1.55835	0.00014134
Haimp10001436m	NKXS01008377.1	PIM98463.1	Phenylalanine ammonia-lyase (EC 4.3.1.24)	AT2G37040.1	PHE ammonia lyase 1	GO:0009058,GO:0016841	4.3.1.24	K10775	KOG0222	PTHR10362:SF7,PTHR10362	PF00221
Haimp10001439m	NKXS01000903.1	PIN21706.1	RNA-directed DNA polymerase (EC 2.7.7.49)			GO:0015074	2.7.7.7			PTHR24559,PTHR24559:SF165	PF00665,PF03732
Haimp10001440m	NKXS01008378.1	PIM98460.1	Uncharacterized protein	AT1G30190.1	cotton fiber protein						PF05553
Haimp10001441m	NKXS01008378.1	PIM98461.1	Uncharacterized protein	AT5G46170.1	F-box family protein					PTHR31215								-1.67227	0.0190116
Haimp10001443m	NKXS01008379.1	PIM98459.1	Transcription repressor (Ovate family protein)	AT2G18500.1	ovate family protein 7						PF04844							2.61995	0.0185703
Haimp10001444m	NKXS01008380.1	PIM98458.1	Uncharacterized protein	AT2G40540.4	potassium transporter 2	GO:0015079,GO:0016020,GO:0071805		K03549		PTHR30540,PTHR30540:SF9	PF02705
Haimp10001445m						GO:0015079,GO:0016020,GO:0071805		K03549		PTHR30540,PTHR30540:SF10	PF02705
Haimp10001447m	NKXS01008381.1	PIM98454.1	Actin	AT5G09810.1	actin 7			K10355	KOG0676	PTHR11937,PTHR11937:SF188	PF00022
Haimp10001448m	NKXS01008381.1	PIM98455.1	Ubiquinol-cytochrome c reductase hinge protein						KOG4763		PF02320
Haimp10001449m	NKXS01008381.1	PIM98456.1	Putative membrane protein	AT3G43660.1	Vacuolar iron transporter (VIT) family protein				KOG4473	PTHR31812:SF1,PTHR31812	PF01988
Haimp10001450m	NKXS01008381.1	PIM98457.1	BZIP domain-containing protein	AT1G43700.1	VIRE2-interacting protein 1	GO:0003700,GO:0006355,GO:0043565				PTHR13690:SF76,PTHR13690	PF07716					-4.55009	0.00410404
Haimp10001451m	NKXS01008382.1	PIM98453.1	DNA-dependent RNA polymerase I						KOG4134	PTHR12709:SF5,PTHR12709								-3.31276	0.0152144
Haimp10001453m						GO:0003677					PF02892
Haimp10001456m	NKXS01008384.1	PIM98450.1	Mitochondrial import inner membrane translocase, subunit TIM22	AT3G10110.1	Mitochondrial import inner membrane translocase subunit Tim17/Tim22/Tim23 family protein				KOG3225	PTHR14110:SF0,PTHR14110	PF02466
Haimp10001457m	NKXS01008384.1	PIM98451.1	Amine oxidase (EC 1.4.3.-)	AT1G31710.1	Copper amine oxidase family protein	GO:0005507,GO:0008131,GO:0009308,GO:0048038,GO:0055114	1.4.3.21			PTHR10638:SF28,PTHR10638	PF02727,PF02728,PF01179
Haimp10001458m	NKXS01008384.1	PIM98452.1	Mitochondrial import inner membrane translocase, subunit TIM22	AT3G10110.1	Mitochondrial import inner membrane translocase subunit Tim17/Tim22/Tim23 family protein			K17790	KOG3225	PTHR14110	PF02466					1.25823	0.0146214
Haimp10001459m	NKXS01000904.1	PIN21677.1	Serine/threonine protein kinase (EC 2.7.11.1)	AT4G36180.1	Leucine-rich receptor-like protein kinase family protein	GO:0004672,GO:0005515,GO:0005524,GO:0006468	2.7.11.1		KOG1187	PTHR24420,PTHR24420:SF704	PF13855,PF00560,PF13516,PF08263,PF00069
Haimp10001460m	NKXS01000904.1	PIN21678.1	Kinesin-like protein	AT2G21300.1	ATP binding microtubule motor family protein	GO:0003777,GO:0005524,GO:0005871,GO:0007018,GO:0008017	3.6.4.4		KOG0242	PTHR24115:SF405,PTHR24115	PF00225,PF11995
Haimp10001461m	NKXS01000904.1	PIN21679.1	Uncharacterized protein	AT1G05150.1	Calcium-binding tetratricopeptide family protein	GO:0005509				PTHR23083	PF13414,PF13202
Haimp10001463m	NKXS01000904.1	PIN21681.1	Lysophosphatidic acid acyltransferase endophilin/SH3GL, involved in synaptic vesicle formation	AT4G34660.1	SH3 domain-containing protein	GO:0005515			KOG1118	PTHR22820:SF22,PTHR22820	PF14604
Haimp10001464m	NKXS01000904.1	PIN21682.1	Uncharacterized protein	AT1G75540.1	salt tolerance homolog2	GO:0005622,GO:0008270				PTHR31832,PTHR31832:SF3	PF00643
Haimp10001465m	NKXS01000904.1	PIN21683.1	MADS box transcription factor	AT3G54340.1	K-box region and MADS-box transcription factor family protein	GO:0003677,GO:0003700,GO:0005634,GO:0006355,GO:0046983		K09264	KOG0014	PTHR11945,PTHR11945:SF142	PF01486,PF00319
Haimp10001466m	NKXS01000904.1	PIN21684.1	Coatomer subunit alpha	AT1G62020.1	Coatomer, alpha subunit	GO:0005198,GO:0005515,GO:0006886,GO:0016192,GO:0030117,GO:0030126		K05236	KOG0292	PTHR19876:SF1,PTHR19876	PF06957,PF04053,PF00400
Haimp10001467m	NKXS01000904.1	PIN21685.1	Uncharacterized protein	AT1G75520.1	SHI-related sequence 5					PTHR31604:SF3,PTHR31604	PF05142
Haimp10001468m	NKXS01000904.1	PIN21686.1	Transcription initiation factor IIF subunit beta	AT1G75510.1	Transcription initiation factor IIF, beta subunit	GO:0005524,GO:0005674,GO:0006367	3.6.4.12	K03139	KOG2905	PTHR10445:SF0,PTHR10445	PF02270							-1.19219	0.0341008
Haimp10001469m	NKXS01000904.1	PIN21687.1	WAT1-related protein	AT1G75500.1	Walls Are Thin 1	GO:0016020				PTHR31218,PTHR31218:SF13	PF00892							1.46971	0.000692272
Haimp10001470m	NKXS01000904.1	PIN21688.1	Cysteine proteinase Cathepsin L (EC 3.4.22.14)	AT1G09850.1	xylem bark cysteine peptidase 3	GO:0006508,GO:0008234	3.4.22.14		KOG1543	PTHR12411:SF323,PTHR12411	PF00396,PF08246,PF00112
Haimp10001471m	NKXS01000904.1	PIN21689.1	Endopeptidase La (EC 3.4.21.53)			GO:0004176,GO:0006508	3.4.21.53			PTHR23327:SF3,PTHR23327	PF02190							5.25753	1.84266e-10
Haimp10001472m	NKXS01000904.1	PIN21690.1	Thioredoxin (EC 1.6.5.4)	AT3G51030.1	thioredoxin H-type 1	GO:0006662,GO:0015035,GO:0045454	1.6.5.4	K03671	KOG0907	PTHR10438:SF243,PTHR10438	PF00085
Haimp10001473m	NKXS01000904.1	PIN21691.1	Uncharacterized protein	AT1G19715.3	Mannose-binding lectin superfamily protein					PTHR23244,PTHR23244:SF249	PF01419
Haimp10001474m	NKXS01000904.1	PIN21692.1	Ubiquitin conjugating enzyme	AT5G42990.1	ubiquitin-conjugating enzyme 18	GO:0016881	6.3.2.19	K10688	KOG0427	PTHR24067,PTHR24067:SF35	PF00179
Haimp10001476m	NKXS01000904.1	PIN21694.1	Transcription factor MEIS1			GO:0003677,GO:0006355			KOG0773	PTHR11850,PTHR11850:SF79	PF07526,PF05920
Haimp10001477m	NKXS01000904.1	PIN21695.1	Putative GTP binding protein			GO:0005525		K03665	KOG0410	PTHR10229:SF0,PTHR10229	PF01926,PF13167
Haimp10001478m	NKXS01000904.1	PIN21696.1	Peroxidase (EC 1.11.1.7)	AT1G44970.1	Peroxidase superfamily protein	GO:0004601,GO:0006979,GO:0020037,GO:0055114	1.11.1.7	K00430		PTHR31388:SF4,PTHR31388	PF00141
Haimp10001479m	NKXS01000904.1	PIN21697.1	Glycosyltransferase (EC 2.4.1.245)	AT1G75420.1	UDP-Glycosyltransferase superfamily protein	GO:0009058	2.4.1.245		KOG0853	PTHR12526:SF41,PTHR12526	PF00534
Haimp10001481m	NKXS01000904.1	PIN21699.1	Mitogen-activated protein kinase (EC 2.7.11.24)	AT1G10210.2	mitogen-activated protein kinase 1	GO:0004672,GO:0005524,GO:0006468	2.7.11.24	K04371	KOG0660	PTHR24055,PTHR24055:SF7	PF00069							0.848158	0.00270373
Haimp10001483m	NKXS01000904.1	PIN21700.1	BHLH domain-containing protein							PTHR16223,PTHR16223:SF11
Haimp10001484m	NKXS01000904.1	PIN21701.1	BFN domain-containing protein	AT1G75380.2	bifunctional nuclease in basal defense response 1	GO:0004518				PTHR15160,PTHR15160:SF1	PF02577
Haimp10001485m	NKXS01000904.1	PIN21702.1	Thymidylate synthase (EC 2.1.1.45)	AT2G16370.1	thymidylate synthase 1	GO:0004799,GO:0006231	1.5.1.3	K13998		PTHR11549,PTHR11549:SF2	PF00303
Haimp10001487m	NKXS01000904.1	PIN21704.1	Glucose-1-phosphate adenylyltransferase (EC 2.7.7.27) (ADP-glucose pyrophosphorylase)	AT1G27680.1	ADPGLC-PPase large subunit	GO:0009058,GO:0016779	2.7.7.27	K00975	KOG1322	PTHR22572,PTHR22572:SF76	PF00483							1.3999	0.0280611
Haimp10001488m	NKXS01000904.1	PIN21705.1	Auxilin-like protein and related proteins containing DnaJ domain						KOG0431	PTHR23172,PTHR23172:SF35	PF00226							1.41126	5.22455e-07
Haimp10001489m	NKXS01008385.1	PIM98449.1	Serine/threonine protein kinase (EC 2.7.11.1)	AT5G59700.1	Protein kinase superfamily protein	GO:0004672,GO:0006468	2.7.11.1		KOG0580	PTHR24420:SF564,PTHR24420	PF07714,PF12819
Haimp10001490m										PTHR31614:SF4,PTHR31614	PF01190
Haimp10001491m				AT1G16900.1	Alg9-like mannosyltransferase family	GO:0016757	2.4.1.259	K03846	KOG2515	PTHR22760,PTHR22760:SF2	PF03901
Haimp10001493m				AT3G14940.1	phosphoenolpyruvate carboxylase 3	GO:0006099,GO:0008964,GO:0015977	4.1.1.31	K01595		PTHR30523:SF2,PTHR30523	PF00311
Haimp10001494m	NKXS01008388.1	PIM98446.1	Ubiquitin--protein ligase	AT5G20910.1	RING/U-box superfamily protein	GO:0005515,GO:0008270	6.3.2.19			PTHR22763:SF2,PTHR22763	PF13639
Haimp10001496m	NKXS01008388.1	PIM98448.1	AP2/ERF domain-containing protein	AT1G19210.1	Integrase-type DNA-binding superfamily protein	GO:0003700,GO:0006355				PTHR31985,PTHR31985:SF7	PF00847
Haimp10001497m	NKXS01008389.1	PIM98445.1	Uncharacterized protein							PTHR13164:SF4,PTHR13164
Haimp10001499m	NKXS01008391.1	PIM98444.1	NB-ARC domain-containing protein	AT1G12280.1	LRR and NB-ARC domains-containing disease resistance protein	GO:0043531				PTHR23155:SF461,PTHR23155	PF00931
Haimp10001500m				AT5G42790.1	proteasome alpha subunit F1	GO:0004175,GO:0004298,GO:0005839,GO:0006511,GO:0019773,GO:0051603	3.4.25.1		KOG0863	PTHR11599:SF12,PTHR11599	PF10584,PF00227
Haimp10001501m				AT1G19600.1	pfkB-like carbohydrate kinase family protein		2.7.1.11		KOG2854	PTHR10584:SF153,PTHR10584	PF00294
Haimp10001502m				AT1G19580.1	gamma carbonic anhydrase 1		1.6.5.3		KOG4042	PTHR13061:SF0,PTHR13061	PF00132
Haimp10001504m				AT2G21610.2	pectinesterase 11	GO:0005618,GO:0030599,GO:0042545	3.1.1.11	K01051		PTHR31321:SF10,PTHR31321	PF01095
Haimp10001507m											PF00226
Haimp10001508m											PF05498
Haimp10001509m	NKXS01008396.1	PIM98441.1	Isocitrate dehydrogenase, alpha subunit (EC 1.1.1.41)	AT5G03290.1	isocitrate dehydrogenase V	GO:0000287,GO:0016616,GO:0051287,GO:0055114	1.1.1.41		KOG0785	PTHR11835:SF34,PTHR11835	PF00180
Haimp10001510m	NKXS01008397.1	PIM98440.1	Phenylalanine ammonia-lyase (EC 4.3.1.24)	AT2G37040.1	PHE ammonia lyase 1	GO:0009058,GO:0016841	4.3.1.24	K10775	KOG0222	PTHR10362,PTHR10362:SF7	PF00221
Haimp10001511m	NKXS01000086.1	PIN26502.1	EVE domain-containing protein	AT2G14660.1	thymocyte nuclear-like protein				KOG3383	PTHR14087,PTHR14087:SF7	PF01878
Haimp10001512m	NKXS01000905.1	PIN21664.1	Glycosyltransferase (EC 2.4.1.-)	AT3G16520.3	UDP-glucosyl transferase 88A1	GO:0008152,GO:0016758			KOG1192	PTHR11926,PTHR11926:SF118	PF00201
Haimp10001513m	NKXS01000905.1	PIN21665.1	Transporter, ABC superfamily (Breast cancer resistance protein) (EC 3.6.3.19)	AT5G52860.1	ABC-2 type transporter family protein	GO:0005524,GO:0016020,GO:0016887	3.6.3.19		KOG0061	PTHR19241,PTHR19241:SF192	PF01061,PF00005
Haimp10001514m	NKXS01000905.1	PIN21666.1	LEA_2 domain-containing protein								PF03168
Haimp10001515m	NKXS01000905.1	PIN21667.1	Transporter, ABC superfamily (Breast cancer resistance protein) (EC 3.6.3.19)	AT5G52860.1	ABC-2 type transporter family protein	GO:0005524,GO:0016887	3.6.3.19		KOG0061	PTHR19241,PTHR19241:SF192	PF00005
Haimp10001516m	NKXS01000905.1	PIN21668.1	LEA_2 domain-containing protein	AT2G46150.1	Late embryogenesis abundant (LEA) hydroxyproline-rich glycoprotein family					PTHR31852,PTHR31852:SF3	PF03168
Haimp10001518m	NKXS01000905.1	PIN21670.1	Uncharacterized protein							PTHR31852
Haimp10001519m	NKXS01000905.1	PIN21671.1	Uncharacterized protein	AT5G52870.1	membrane-associated kinase regulator													-3.09589	0.0047209
Haimp10001520m	NKXS01000905.1	PIN21672.1	Reticulon-like protein	AT4G11220.1	VIRB2-interacting protein 2				KOG1792	PTHR10994:SF27,PTHR10994	PF02453
Haimp10001521m	NKXS01000905.1	PIN21673.1	F-box domain-containing protein	AT5G52880.1	F-box family protein	GO:0005515				PTHR20995	PF12937
Haimp10001522m	NKXS01000905.1	PIN21674.1	AAA+-type ATPase (EC 3.6.1.3)	AT5G52882.1	P-loop containing nucleoside triphosphate hydrolases superfamily protein	GO:0005524	3.6.1.3		KOG0737	PTHR23074,PTHR23074:SF77	PF00004
Haimp10001523m	NKXS01000905.1	PIN21675.1	Uncharacterized protein	AT5G24030.1	SLAC1 homologue 3	GO:0016021,GO:0055085				PTHR31269:SF3,PTHR31269	PF03595
Haimp10001524m	NKXS01000905.1	PIN21676.1	Uncharacterized protein	AT5G24030.1	SLAC1 homologue 3	GO:0016021,GO:0055085				PTHR31269:SF3,PTHR31269	PF03595
Haimp10001525m	NKXS01008399.1	PIM98437.1	Cytochrome P450 CYP4/CYP19/CYP26 subfamily	AT4G39490.1	cytochrome P450, family 96, subfamily A, polypeptide 10	GO:0005506,GO:0016705,GO:0020037,GO:0055114			KOG0157	PTHR24296:SF1,PTHR24296	PF00067
Haimp10001526m	NKXS01008399.1	PIM98438.1	Cytochrome P450 CYP4/CYP19/CYP26 subfamily	AT4G39490.1	cytochrome P450, family 96, subfamily A, polypeptide 10	GO:0005506,GO:0016705,GO:0020037,GO:0055114			KOG0157	PTHR24296:SF1,PTHR24296	PF00067
Haimp10001527m	NKXS01008399.1	PIM98439.1	Serine/threonine protein kinase (EC 2.7.11.1)	AT1G56140.1	Leucine-rich repeat transmembrane protein kinase	GO:0004672,GO:0005524,GO:0006468	2.7.11.1		KOG1187	PTHR24420:SF610,PTHR24420	PF00069,PF11721
Haimp10001528m				AT4G23100.3	glutamate-cysteine ligase	GO:0004357,GO:0042398	6.3.2.2	K01919			PF04107							3.85698	1.52617e-05
Haimp10001529m				AT4G11570.2	Haloacid dehalogenase-like hydrolase (HAD) superfamily protein		3.1.3.58		KOG2914	PTHR18901,PTHR18901:SF4	PF13419
Haimp10001531m	NKXS01008401.1	PIM98434.1	Xenobiotic-transporting ATPase (EC 3.6.3.44)	AT3G13080.1	multidrug resistance-associated protein 3	GO:0005524,GO:0006810,GO:0016021,GO:0016887,GO:0042626,GO:0055085	3.6.3.44			PTHR24223,PTHR24223:SF181	PF00664,PF00005
Haimp10001532m	NKXS01008401.1	PIM98435.1	Xenobiotic-transporting ATPase (EC 3.6.3.44)	AT3G13080.1	multidrug resistance-associated protein 3	GO:0005524,GO:0016887	3.6.3.44			PTHR24223,PTHR24223:SF181	PF00005	-2.28953	0.0132594					3.28779	3.9062e-05			DiEG
Haimp10001534m	NKXS01008401.1	PIM98436.1	Putative membrane protein			GO:0030554			KOG2118	PTHR22777:SF3,PTHR22777	PF00571,PF01595,PF03471
Haimp10001535m	NKXS01008404.1	PIM98431.1	Putative K+/H+-antiporter	AT5G58460.1	cation/H+ exchanger 25	GO:0006812,GO:0015299,GO:0016021,GO:0055085			KOG1650	PTHR32468:SF12,PTHR32468	PF00999
Haimp10001536m	NKXS01008404.1	PIM98432.1	Laccase (EC 1.10.3.2) (Benzenediol:oxygen oxidoreductase) (Diphenol oxidase) (Urishiol oxidase)	AT2G30210.1	laccase 3	GO:0005507,GO:0016491,GO:0055114	1.10.3.2	K05909	KOG1263	PTHR11709,PTHR11709:SF22	PF00394,PF07731,PF07732
Haimp10001537m	NKXS01008404.1	PIM98433.1	Mitochondrial inheritance and actin cytoskeleton organization protein	AT5G58450.1	Tetratricopeptide repeat (TPR)-like superfamily protein			K17973	KOG2053	PTHR22767:SF3,PTHR22767	PF07719,PF13371,PF09797							0.958303	0.0283117
Haimp10001538m	NKXS01000906.1	PIN21660.1	Serine hydroxymethyltransferase (EC 2.1.2.1)	AT4G37930.1	serine transhydroxymethyltransferase 1	GO:0004372,GO:0006544,GO:0006563	2.1.2.1	K00600	KOG2467	PTHR11680:SF1,PTHR11680	PF00464							-1.11189	0.0119288
Haimp10001539m	NKXS01000906.1	PIN21661.1	Metalloendopeptidase family-saccharolysin & thimet oligopeptidase (EC 3.4.24.70)	AT5G65620.2	Zincin-like metalloproteases family protein	GO:0004222,GO:0006508	3.4.24.70	K01414	KOG2089	PTHR11804,PTHR11804:SF39	PF01432
Haimp10001540m				AT2G37050.3	Leucine-rich repeat protein kinase family protein	GO:0004672,GO:0005515,GO:0006468	2.7.11.1		KOG1187	PTHR24420	PF07714,PF00560
Haimp10001542m	NKXS01000906.1	PIN21663.1	Uncharacterized protein							PTHR31755,PTHR31755:SF2
Haimp10001543m				AT2G22660.2	DNA-binding protein, putative (duplicated DUF1399)						PF07173
Haimp10001544m	NKXS01008405.1	PIM98430.1	Ca2+-binding transmembrane protein LETM1/MRS7	AT3G11560.3	LETM1-like protein				KOG1043	PTHR14009,PTHR14009:SF9	PF07766
Haimp10001545m	NKXS01008408.1	PIM98428.1	Uncharacterized protein	AT5G59845.1	Gibberellin-regulated family protein					PTHR23201	PF02704
Haimp10001546m	NKXS01008408.1	PIM98429.1	Long-chain-alcohol oxidase (EC 1.1.3.20)	AT4G19380.2	Long-chain fatty alcohol dehydrogenase family protein		1.1.3.20
Haimp10001547m	NKXS01008409.1	PIM98425.1	Uncharacterized protein	AT5G45320.1	late embryogenesis abundant protein					PTHR31852,PTHR31852:SF9
Haimp10001551m	NKXS01008411.1	PIM98421.1	Uncharacterized protein	AT5G16730.1	weak chloroplast movement under blue light protein (DUF827)					PTHR23160:SF2,PTHR23160	PF05701
Haimp10001553m	NKXS01008411.1	PIM98422.1	Uncharacterized protein							PTHR10492:SF17,PTHR10492
Haimp10001554m	NKXS01008411.1	PIM98423.1	NERD domain-containing protein	AT1G65020.1	plasma protein						PF08378
Haimp10001556m	NKXS01008412.1	PIM98418.1	Nucleotide excision repair complex XPC-HR23B, subunit XPC/DPB11	AT5G16630.2	DNA repair protein Rad4 family	GO:0003677,GO:0003684,GO:0005634,GO:0006289		K10838	KOG2179	PTHR12135,PTHR12135:SF0	PF03835,PF10405,PF10404,PF10403
Haimp10001557m	NKXS01008412.1	PIM98419.1	H15 domain-containing protein			GO:0000786,GO:0003677,GO:0005634,GO:0006334				PTHR11467:SF29,PTHR11467	PF00538,PF02178
Haimp10001558m	NKXS01000907.1	PIN21656.1	CYSTM domain-containing protein							PTHR31568	PF12734
Haimp10001559m	NKXS01000907.1	PIN21657.1	PB1 domain-containing protein			GO:0005515				PTHR31066:SF2,PTHR31066	PF00564
Haimp10001561m	NKXS01000907.1	PIN21658.1	Non-reducing end alpha-L-arabinofuranosidase (EC 3.2.1.55)	AT5G10560.1	Glycosyl hydrolase family protein	GO:0004553,GO:0005975	3.2.1.55			PTHR30620:SF19,PTHR30620	PF14310,PF00933,PF01915
Haimp10001562m	NKXS01000907.1	PIN21659.1	BHLH domain-containing protein	AT5G65640.1	beta HLH protein 93	GO:0046983				PTHR31945,PTHR31945:SF4	PF00010
Haimp10001563m	NKXS01008414.1	PIM98417.1	DNA polymerase (EC 2.7.7.7)	AT5G67100.2	DNA-directed DNA polymerase	GO:0000166,GO:0001882,GO:0003677,GO:0003887,GO:0006260,GO:0006270	2.7.7.7	K02320	KOG0970	PTHR10322:SF18,PTHR10322	PF12254,PF00136,PF08996,PF03104							5.13981	8.96939e-10
Haimp10001564m	NKXS01008416.1	PIM98416.1	Elongator complex protein 1	AT5G13680.1	IKI3 family protein			K11373	KOG1920	PTHR12747	PF04762
Haimp10001566m	NKXS01008418.1	PIM98415.1	Germacradienol synthase (EC 4.2.3.22)			GO:0000287,GO:0008152,GO:0010333,GO:0016829	4.2.3.22			PTHR31225	PF01397,PF03936
Haimp10001567m	NKXS01008419.1	PIM98414.1	Shugoshin_C domain-containing protein	AT3G44960.2	shugoshin	GO:0000775,GO:0005634,GO:0045132					PF07557
Haimp10001569m	NKXS01000908.1	PIN21648.1	Apoptotic ATPase			GO:0043531			KOG4658	PTHR23155:SF458,PTHR23155	PF00931
Haimp10001570m	NKXS01000908.1	PIN21649.1	Uncharacterized protein			GO:0043531				PTHR23155	PF00931
Haimp10001571m	NKXS01000908.1	PIN21650.1	NB-ARC domain-containing protein	AT1G53350.1	Disease resistance protein (CC-NBS-LRR class) family	GO:0005515,GO:0043531				PTHR23155:SF445,PTHR23155	PF13855,PF00931
Haimp10001572m	NKXS01000908.1	PIN21651.1	Apoptotic ATPase	AT5G43470.1	Disease resistance protein (CC-NBS-LRR class) family	GO:0043531			KOG4658	PTHR23155:SF445,PTHR23155	PF00931
Haimp10001574m	NKXS01000908.1	PIN21653.1	Apoptotic ATPase	AT1G53350.1	Disease resistance protein (CC-NBS-LRR class) family	GO:0043531			KOG4658	PTHR23155:SF445,PTHR23155	PF00931
Haimp10001575m				AT5G48620.1	Disease resistance protein (CC-NBS-LRR class) family	GO:0043531			KOG4658	PTHR23155:SF445,PTHR23155	PF00931
Haimp10001576m	NKXS01000908.1	PIN21654.1	C2 domain-containing protein			GO:0005515				PTHR32246,PTHR32246:SF16	PF00168
Haimp10001577m	NKXS01000908.1	PIN21655.1	C2 domain-containing protein	AT2G13350.1	Calcium-dependent lipid-binding (CaLB domain) family protein	GO:0005515				PTHR32246,PTHR32246:SF16	PF00168
Haimp10001578m	NKXS01008422.1	PIM98412.1	NAC domain-containing protein	AT1G25580.1	NAC (No Apical Meristem) domain transcriptional regulator superfamily protein					PTHR31079,PTHR31079:SF2
Haimp10001579m	NKXS01008422.1	PIM98413.1	GCFC domain-containing protein	AT5G08550.1	GC-rich sequence DNA-binding factor-like protein	GO:0003677,GO:0003700,GO:0005634,GO:0006355		K13211		PTHR12214,PTHR12214:SF0	PF07842
Haimp10001580m	NKXS01008423.1	PIM98410.1	Glycosyltransferase (EC 2.4.1.-)	AT5G65550.1	UDP-Glycosyltransferase superfamily protein	GO:0008152,GO:0016758			KOG1192	PTHR11926:SF140,PTHR11926	PF00201
Haimp10001581m	NKXS01008423.1	PIM98411.1	Glycosyltransferase (EC 2.4.1.-)	AT5G49690.1	UDP-Glycosyltransferase superfamily protein	GO:0008152,GO:0016758			KOG1192	PTHR11926,PTHR11926:SF145	PF00201
Haimp10001582m				AT3G56570.2	SET domain-containing protein					PTHR13271,PTHR13271:SF25
Haimp10001583m				AT3G47570.1	Leucine-rich repeat protein kinase family protein	GO:0004672,GO:0005524,GO:0006468	2.7.11.1		KOG0197	PTHR24420,PTHR24420:SF672	PF00069
Haimp10001584m	NKXS01008424.1	PIM98409.1	Chlorogenate--glucarate O-hydroxycinnamoyltransferase (EC 2.3.1.98)	AT5G03980.1	SGNH hydrolase-type esterase superfamily protein	GO:0006629,GO:0016788	2.3.1.98			PTHR22835:SF123,PTHR22835	PF00657
Haimp10001585m				AT3G53150.1	UDP-glucosyl transferase 73D1	GO:0008152,GO:0016758			KOG1192	PTHR11926:SF146,PTHR11926	PF00201
Haimp10001586m				AT2G36780.1	UDP-Glycosyltransferase superfamily protein	GO:0008152,GO:0016758				PTHR11926:SF146,PTHR11926
Haimp10001588m	NKXS01000909.1	PIN21644.1	Serine/threonine protein kinase (EC 2.7.11.1)	AT5G49660.1	Leucine-rich repeat transmembrane protein kinase family protein	GO:0004672,GO:0005515,GO:0005524,GO:0006468	2.7.11.1		KOG1187	PTHR24420:SF565,PTHR24420	PF13516,PF00069,PF00560							-1.017	0.00122939
Haimp10001589m	NKXS01000909.1	PIN21645.1	Ubiquitin--protein ligase			GO:0008270,GO:0046872	6.3.2.19			PTHR11685	PF00097,PF01485
Haimp10001590m	NKXS01000909.1	PIN21646.1	Serine/threonine protein kinase (EC 2.7.11.1)	AT5G49660.1	Leucine-rich repeat transmembrane protein kinase family protein	GO:0004672,GO:0005515,GO:0005524,GO:0006468	2.7.11.1		KOG1187	PTHR24420,PTHR24420:SF565	PF00560,PF13516,PF00069
Haimp10001591m	NKXS01008430.1	PIM98408.1	Alcohol dehydrogenase, class V (EC 1.1.1.183)	AT4G37990.1	cinnamyl alcohol dehydrogenase 8	GO:0008270,GO:0016491,GO:0055114	1.1.1.183		KOG0023	PTHR11695:SF426,PTHR11695	PF08240,PF00107
Haimp10001592m	NKXS01008431.1	PIM98406.1	Serine/threonine protein kinase (EC 2.7.11.1)	AT1G25390.1	Protein kinase superfamily protein	GO:0004672,GO:0005524,GO:0006468	2.7.11.1		KOG1187	PTHR24420:SF615,PTHR24420	PF00069					3.46069	0.0145643
Haimp10001593m	NKXS01008431.1	PIM98407.1	Uncharacterized protein	AT1G18390.2	Serine/Threonine kinase family catalytic domain protein						PF14380
Haimp10001594m				AT5G24520.1	Transducin/WD40 repeat-like superfamily protein	GO:0005515		K11805	KOG0290	PTHR19919:SF2,PTHR19919	PF00400
Haimp10001595m	NKXS01008432.1	PIM98402.1	60s acidic ribosomal protein P1	AT5G24510.1	60S acidic ribosomal protein family	GO:0003735,GO:0005622,GO:0005840,GO:0006414		K02942	KOG1762	PTHR21141	PF00428
Haimp10001596m	NKXS01008432.1	PIM98403.1	Uncharacterized protein															-3.11414	0.0046771
Haimp10001597m	NKXS01008432.1	PIM98404.1	RING-type domain-containing protein			GO:0005515,GO:0008270				PTHR22764:SF56,PTHR22764	PF13639							-2.39508	0.00850492
Haimp10001599m	NKXS01008434.1	PIM98401.1	Non-specific serine/threonine protein kinase (EC 2.7.11.1)				2.7.11.1			PTHR24420:SF733,PTHR24420	PF08263
Haimp10001600m	NKXS01008435.1	PIM98396.1	Soluble epoxide hydrolase (EC 3.3.2.10)	AT4G02340.1	alpha/beta-Hydrolases superfamily protein		3.3.2.10		KOG4178	PTHR10992:SF766,PTHR10992	PF12697
Haimp10001601m	NKXS01008435.1	PIM98397.1	60s ribosomal protein L18	AT3G05590.1	ribosomal protein L18	GO:0003735,GO:0005622,GO:0005840,GO:0006412		K02883	KOG1714	PTHR10934	PF00828
Haimp10001602m	NKXS01008435.1	PIM98398.1	Uncharacterized protein	AT1G02816.1	pectinesterase (Protein of unknown function, DUF538)					PTHR31676:SF4,PTHR31676	PF04398
Haimp10001603m	NKXS01008435.1	PIM98399.1	Uncharacterized protein							PTHR31676:SF4,PTHR31676	PF04398
Haimp10001604m	NKXS01008435.1	PIM98400.1	Uncharacterized protein	AT1G02820.1	Late embryogenesis abundant 3 (LEA3) family protein	GO:0006950					PF03242							2.13911	0.0418979
Haimp10001607m	NKXS01000910.1	PIN21641.1	Serine/threonine protein kinase (EC 2.7.11.1)	AT1G09970.2	Leucine-rich receptor-like protein kinase family protein	GO:0004672,GO:0005515,GO:0005524,GO:0006468	2.7.11.1		KOG1187	PTHR24420:SF599,PTHR24420	PF08263,PF00069,PF00560							2.70024	0.00076058
Haimp10001608m						GO:0006351,GO:0043565				PTHR22952,PTHR22952:SF110	PF14144	4.07816	0.000331441
Haimp10001609m	NKXS01000910.1	PIN21642.1	Serine/threonine protein kinase (EC 2.7.11.1)	AT1G09970.2	Leucine-rich receptor-like protein kinase family protein	GO:0004672,GO:0005515,GO:0005524,GO:0006468	2.7.11.1		KOG1187	PTHR24420:SF599,PTHR24420	PF08263,PF00069,PF00560					2.09691	0.00268061	1.65496	0.00112069					CEG
Haimp10001615m																		1.36637	0.00232766
Haimp10001616m	NKXS01008438.1	PIM98391.1	Uncharacterized protein															3.59879	4.58332e-05
Haimp10001619m											PF12776
Haimp10001622m				AT1G02500.1	S-adenosylmethionine synthetase 1	GO:0004478,GO:0005524,GO:0006556	2.5.1.6	K00789	KOG1506	PTHR11964	PF02772,PF02773,PF00438
Haimp10001623m										PTHR31044	PF07983
Haimp10001624m				AT5G63225.1	Carbohydrate-binding X8 domain superfamily protein		3.2.1.39			PTHR31044	PF07983
Haimp10001627m	NKXS01008443.1	PIM98382.1	Molecular chaperone (DnaJ superfamily)	AT1G79940.2	DnaJ / Sec63 Brl domains-containing protein	GO:0008565,GO:0031204			KOG0721	PTHR24075:SF0,PTHR24075	PF02889,PF00226
Haimp10001628m	NKXS01008443.1	PIM98383.1	Phosphoprotein phosphatase (EC 3.1.3.16)	AT3G09970.1	Calcineurin-like metallo-phosphoesterase superfamily protein	GO:0016787	3.1.3.16			PTHR11668,PTHR11668:SF223	PF00149
Haimp10001629m	NKXS01008443.1	PIM98384.1	G10 protein/predicted nuclear transcription regulator	AT4G21110.1	G10 family protein	GO:0005634		K12873	KOG3404	PTHR19411	PF01125
Haimp10001632m	NKXS01000911.1	PIN21622.1	KAT8 regulatory NSL complex subunit 2 (NSL complex protein NSL2) (Non-specific lethal 2 homolog)	AT2G31600.3	INO80 complex subunit D-like protein	GO:0000123				PTHR13453	PF13891
Haimp10001633m	NKXS01000911.1	PIN21623.1	Uncharacterized protein	AT1G03100.1	Pentatricopeptide repeat (PPR) superfamily protein					PTHR24015,PTHR24015:SF306	PF13812,PF01535,PF13041
Haimp10001634m	NKXS01000911.1	PIN21624.1	RBR-type E3 ubiquitin transferase (EC 2.3.2.31)	AT1G65430.1	IBR domain-containing protein	GO:0008270	6.3.2.19		KOG1815	PTHR11685:SF10,PTHR11685	PF01485							-0.772693	0.0140698
Haimp10001635m	NKXS01000911.1	PIN21625.1	Uncharacterized protein			GO:0003700,GO:0006355				PTHR32467:SF5,PTHR32467	PF00847
Haimp10001636m	NKXS01000911.1	PIN21626.1	Lecithin:cholesterol acyltransferase (LCAT)/Acyl-ceramide synthase (EC 3.1.1.32)	AT3G03310.1	lecithin:cholesterol acyltransferase 3	GO:0006629,GO:0008374	3.1.1.32		KOG2369	PTHR11440,PTHR11440:SF3	PF02450
Haimp10001637m	NKXS01000911.1	PIN21627.1	60S ribosomal protein L38	AT3G59540.1	Ribosomal L38e protein family	GO:0003735,GO:0005622,GO:0005840,GO:0006412		K02923	KOG3499	PTHR10965	PF01781
Haimp10001638m	NKXS01000911.1	PIN21628.1	DsRNA-specific nuclease Dicer (EC 3.1.26.3)	AT3G03300.1	dicer-like 2	GO:0003676,GO:0003723,GO:0004525,GO:0005515,GO:0005524,GO:0006396,GO:0016891	3.1.26.3	K11592	KOG0701	PTHR14950,PTHR14950:SF19	PF02170,PF03368,PF00270,PF00636,PF00271							0.6626	0.0354449
Haimp10001639m	NKXS01000911.1	PIN21629.1	Ribonuclease (EC 3.1.26.3)	AT3G03300.1	dicer-like 2	GO:0003723,GO:0004525,GO:0005515,GO:0006396,GO:0016891	3.1.26.3		KOG1817	PTHR14950,PTHR14950:SF19	PF02170,PF03368,PF00636,PF00271							2.50037	0.000218583
Haimp10001641m	NKXS01000911.1	PIN21631.1	Ribonuclease (EC 3.1.26.3)	AT3G03300.1	dicer-like 2	GO:0003723,GO:0004525,GO:0005515,GO:0006396	3.1.26.3		KOG1817	PTHR14950,PTHR14950:SF19	PF02170,PF00636							3.83847	0.000395429
Haimp10001642m	NKXS01000911.1	PIN21632.1	Uncharacterized protein	AT3G51320.1	Pentatricopeptide repeat (PPR) superfamily protein					PTHR24015,PTHR24015:SF109	PF01535
Haimp10001643m	NKXS01000911.1	PIN21633.1	Mitochondrial polypeptide chain release factor	AT5G36170.1	high chlorophyll fluorescent 109	GO:0003747,GO:0005737,GO:0006415,GO:0016149		K02836	KOG2726	PTHR11075,PTHR11075:SF46	PF00472,PF03462
Haimp10001644m	NKXS01000911.1	PIN21634.1	Putative dehydrogenase (EC 1.1.1.184)	AT3G03330.1	NAD(P)-binding Rossmann-fold superfamily protein	GO:0008152,GO:0016491	1.1.1.184	K11165	KOG1205	PTHR24322,PTHR24322:SF31	PF00106
Haimp10001645m	NKXS01000911.1	PIN21635.1	Acyl carrier protein	AT1G65290.1	mitochondrial acyl carrier protein 2			K03955	KOG1748	PTHR20863,PTHR20863:SF26	PF00550
Haimp10001646m	NKXS01000911.1	PIN21636.1	Uncharacterized protein	AT1G65270.2	ER membrane protein complex subunit-like protein				KOG4827									-1.38574	0.0225358
Haimp10001647m	NKXS01000911.1	PIN21637.1	Spliceosome subunit	AT5G17440.1	LUC7 related protein	GO:0003729,GO:0005685,GO:0006376			KOG0796	PTHR12375,PTHR12375:SF30	PF03194							3.59183	0.000885837
Haimp10001648m	NKXS01000911.1	PIN21638.1	Uncharacterized protein	AT1G65260.1	plastid transcriptionally active 4			K03969		PTHR31088:SF2,PTHR31088	PF04012
Haimp10001649m	NKXS01000911.1	PIN21639.1	Thioredoxin (EC 1.6.5.4)			GO:0006662,GO:0015035,GO:0045454	1.6.5.4	K03671	KOG0907	PTHR10438:SF238,PTHR10438	PF00085
Haimp10001650m	NKXS01000911.1	PIN21640.1	Ribonuclease P (EC 3.1.26.5)	AT2G32230.2	proteinaceous RNase P 1		3.1.26.5			PTHR13547:SF2,PTHR13547	PF13812,PF01535,PF11977
Haimp10001651m	NKXS01008444.1	PIM98380.1	Double-strand break repair protein	AT5G54260.2	DNA repair and meiosis protein (Mre11)	GO:0004519,GO:0004527,GO:0005634,GO:0006259,GO:0006302,GO:0016787,GO:0030145		K10865	KOG2310	PTHR10139	PF04152,PF00149
Haimp10001654m	NKXS01008444.1	PIM98381.1	Putative serine/threonine protein kinase (EC 2.7.11.1)	AT3G52890.4	KCBP-interacting protein kinase	GO:0004672,GO:0005524,GO:0006468	2.7.11.1		KOG0610	PTHR24351:SF55,PTHR24351	PF00069							-1.95696	0.00852007
Haimp10001655m				AT3G52880.2	monodehydroascorbate reductase 1	GO:0016491,GO:0050660,GO:0055114	1.6.5.4			PTHR22912,PTHR22912:SF144	PF00070,PF07992
Haimp10001656m	NKXS01008445.1	PIM98379.1	Leucine-rich repeat protein (EC 2.7.11.1)			GO:0005515	2.7.11.1		KOG0472	PTHR24420	PF13855,PF00560
Haimp10001657m				AT3G26040.1	HXXXD-type acyl-transferase family protein	GO:0016747	2.3.1.160			PTHR31623	PF02458
Haimp10001658m				AT1G20160.1	Subtilisin-like serine endopeptidase family protein	GO:0004252,GO:0006508	3.4.14.10			PTHR10795:SF328,PTHR10795	PF02225,PF00082,PF05922
Haimp10001659m				AT1G20160.1	Subtilisin-like serine endopeptidase family protein	GO:0004252,GO:0006508	3.4.14.10			PTHR10795:SF328,PTHR10795	PF00082,PF05922
Haimp10001660m	NKXS01008446.1	PIM98375.1	Apolipoprotein D/Lipocalin (EC 1.14.15.21)	AT5G58070.1	temperature-induced lipocalin		1.14.13.90	K03098	KOG4824	PTHR10612:SF7,PTHR10612	PF08212
Haimp10001661m	NKXS01008446.1	PIM98376.1	SNARE protein YKT6, synaptobrevin/VAMP syperfamily	AT5G58060.2	SNARE-like superfamily protein	GO:0016021,GO:0016192		K08516	KOG0861	PTHR21136,PTHR21136:SF5	PF00957,PF13774							2.08996	0.0306183
Haimp10001662m	NKXS01008446.1	PIM98377.1	Uncharacterized protein	AT2G24290.1	ubiquitin-associated protein (DUF1068)					PTHR32254	PF06364							2.14624	0.00184432
Haimp10001665m				AT5G60020.1	laccase 17	GO:0005507,GO:0016491,GO:0055114	1.10.3.2	K05909	KOG1263	PTHR11709:SF25,PTHR11709	PF00394,PF07731,PF07732
Haimp10001666m				AT4G11690.1	Pentatricopeptide repeat (PPR-like) superfamily protein					PTHR24015,PTHR24015:SF288	PF13812,PF12854,PF13041
Haimp10001667m	NKXS01008448.1	PIM98373.1	Non-specific serine/threonine protein kinase (EC 2.7.11.1)	AT3G43740.2	Leucine-rich repeat (LRR) family protein	GO:0005515	2.7.11.1			PTHR24420	PF00560,PF12799							-3.39888	0.0450233
Haimp10001668m	NKXS01008448.1	PIM98374.1	Apocytochr_F_N domain-containing protein					K02634
Haimp10001670m				AT3G54420.1	homolog of carrot EP3-3 chitinase	GO:0004568,GO:0006032,GO:0008061,GO:0016998	3.2.1.14	K01183	KOG4742	PTHR22595:SF37,PTHR22595	PF00187,PF00182
Haimp10001671m						GO:0004568,GO:0006032,GO:0016998				PTHR22595:SF37,PTHR22595	PF00182
Haimp10001672m				AT3G54420.1	homolog of carrot EP3-3 chitinase	GO:0004568,GO:0006032,GO:0016998	3.2.1.14	K01183	KOG4742	PTHR22595:SF37,PTHR22595	PF00182
Haimp10001674m				AT5G64970.1	Mitochondrial substrate carrier family protein					PTHR24089,PTHR24089:SF206	PF00153
Haimp10001676m				AT4G06676.1	etoposide-induced protein			K10134		PTHR21389:SF0,PTHR21389	PF07264
Haimp10001677m	NKXS01008453.1	PIM98370.1	Nuclear proteasome inhibitor UBLCP1 (EC 3.1.3.16)	AT4G06599.1	ubiquitin family protein	GO:0005515	3.1.3.16	K17618	KOG1605	PTHR32054,PTHR32054:SF0	PF03031,PF00240							3.76363	0.000266271
Haimp10001679m	NKXS01008455.1	PIM98369.1	Lipoxygenase (EC 1.13.11.-)	AT1G17420.1	lipoxygenase 3	GO:0005515,GO:0016702,GO:0046872,GO:0055114	1.13.11.12	K00454		PTHR11771:SF38,PTHR11771	PF01477,PF00305							2.22554	9.33928e-09
Haimp10001680m				AT4G34890.1	xanthine dehydrogenase 1	GO:0016491,GO:0046872,GO:0055114	1.17.1.4	K00106	KOG0430	PTHR11908,PTHR11908:SF32	PF01799,PF01315,PF00941,PF02738,PF03450							3.54257	8.90418e-06
Haimp10001681m				AT3G07840.1	Pectin lyase-like superfamily protein	GO:0004650,GO:0005975	3.2.1.15			PTHR31375,PTHR31375:SF2	PF00295
Haimp10001682m	NKXS01008457.1	PIM98365.1	Polygalacturonase (EC 3.2.1.15)	AT3G07840.1	Pectin lyase-like superfamily protein	GO:0004650,GO:0005975	3.2.1.15			PTHR31375,PTHR31375:SF2	PF00295
Haimp10001683m	NKXS01008457.1	PIM98366.1	Cucumisin (EC 3.4.21.25)	AT5G59810.1	Subtilase family protein	GO:0004252,GO:0006508	3.4.21.25			PTHR10795:SF3,PTHR10795	PF02225,PF00082,PF05922
Haimp10001685m	NKXS01008457.1	PIM98368.1	Polygalacturonase (EC 3.2.1.15)	AT3G07840.1	Pectin lyase-like superfamily protein	GO:0004650,GO:0005975	3.2.1.15			PTHR31375,PTHR31375:SF2	PF00295
Haimp10001686m	NKXS01008459.1	PIM98364.1	Ribonuclease, T2 family (EC 3.1.27.1)	AT2G02990.1	ribonuclease 1	GO:0003723,GO:0033897	3.1.27.1	K01166	KOG1642	PTHR11240	PF00445
Haimp10001688m	NKXS01008460.1	PIM98362.1	Leucine-rich repeat protein	AT3G11010.2	receptor like protein 34	GO:0005515			KOG0472	PTHR24420:SF637,PTHR24420	PF13855,PF13516,PF08263,PF13504,PF00560
Haimp10001689m	NKXS01008460.1	PIM98363.1	Uncharacterized protein	AT2G33060.1	receptor like protein 27	GO:0005515				PTHR24420:SF637,PTHR24420	PF13855
Haimp10001690m	NKXS01008461.1	PIM98361.1	(-)-germacrene D synthase (EC 4.2.3.75)			GO:0008152,GO:0010333,GO:0016829	4.2.3.75			PTHR31225	PF01397
Haimp10001691m	NKXS01008462.1	PIM98359.1	Serine/threonine protein kinase (EC 2.7.11.1)	AT1G67720.1	Leucine-rich repeat protein kinase family protein	GO:0004672,GO:0005515,GO:0006468	2.7.11.1		KOG1187	PTHR24420:SF544,PTHR24420	PF07714,PF00560,PF12819
Haimp10001692m	NKXS01008462.1	PIM98360.1	Putative E3 ubiquitin ligase	AT5G01520.1	RING/U-box superfamily protein				KOG1039	PTHR15315,PTHR15315:SF22	PF13920
Haimp10001694m	NKXS01008463.1	PIM98358.1	HtrA2 peptidase (EC 3.4.21.108)	AT3G03380.1	DegP protease 7	GO:0005515	3.4.21.108			PTHR22939:SF66,PTHR22939	PF13180,PF13365	2.0612	0.0255926
Haimp10001698m				AT5G28530.1	FAR1-related sequence 10	GO:0008270				PTHR31669,PTHR31669:SF2	PF04434,PF03101,PF10551
Haimp10001699m										PTHR11003,PTHR11003:SF88	PF07885
Haimp10001700m	NKXS01008465.1	PIM98356.1	GlcNAc kinase (EC 2.7.1.59) (N-acetyl-D-glucosamine kinase)	AT1G30540.1	Actin-like ATPase superfamily protein		2.7.1.1		KOG1794	PTHR12862,PTHR12862:SF0	PF01869
Haimp10001701m	NKXS01008465.1	PIM98357.1	Serine/threonine protein kinase (EC 2.7.11.1)	AT1G30570.1	hercules receptor kinase 2	GO:0004672,GO:0006468	2.7.11.1		KOG1187	PTHR24420:SF593,PTHR24420	PF07714,PF12819
Haimp10001703m	NKXS01008466.1	PIM98355.1	WAT1-related protein	AT5G40240.2	nodulin MtN21 /EamA-like transporter family protein	GO:0016020				PTHR31218,PTHR31218:SF7	PF00892							1.20421	0.00552257
Haimp10001704m	NKXS01008467.1	PIM98354.1	Uncharacterized protein	AT2G27770.1	Plant protein of unknown function (DUF868)					PTHR31972:SF4,PTHR31972	PF05910
Haimp10001705m	NKXS01008468.1	PIM98352.1	11-oxo-beta-amyrin 30-oxidase (EC 1.14.13.173)	AT1G17060.1	cytochrome p450 72c1		1.14.13.173			PTHR24282,PTHR24282:SF16
Haimp10001706m	NKXS01008468.1	PIM98353.1	Uncharacterized protein	AT1G17080.1	Ribosomal protein L18ae family					PTHR10052:SF7,PTHR10052
Haimp10001707m	NKXS01008469.1	PIM98351.1	UDP-glucuronosyl and UDP-glucosyl transferase (EC 2.4.1.173)	AT3G07020.2	UDP-Glycosyltransferase superfamily protein	GO:0005975,GO:0008152,GO:0016758,GO:0030259	2.4.1.173	K05841	KOG1192	PTHR11926:SF77,PTHR11926	PF03033,PF00201
Haimp10001709m						GO:0000103,GO:0004020,GO:0005524	2.7.1.25	K00860	KOG0635	PTHR11055	PF01583
Haimp10001710m	NKXS01008470.1	PIM98349.1	Uncharacterized protein							PTHR21726:SF4,PTHR21726	PF14309,PF12552
Haimp10001711m	NKXS01008470.1	PIM98350.1	Glutamine amidotransferase (EC 6.3.5.2)	AT1G63660.1	GMP synthase (glutamine-hydrolyzing), putative / glutamine amidotransferase	GO:0003922,GO:0004066,GO:0005524,GO:0006164,GO:0006177,GO:0006529	6.3.5.2	K01951	KOG1622	PTHR11922,PTHR11922:SF30	PF00958,PF00733,PF00117					1.79983	0.000515323
Haimp10001712m	NKXS01008472.1	PIM98346.1	Pinin_SDK_memA domain-containing protein								PF04696
Haimp10001713m	NKXS01008472.1	PIM98347.1	Uncharacterized protein					K13114
Haimp10001714m				AT5G28540.1	heat shock protein 70 (Hsp 70) family protein				KOG0100	PTHR19375	PF00012
Haimp10001716m	NKXS01000087.1	PIN26498.1	16S rRNA (uracil(1498)-N(3))-methyltransferase (EC 2.1.1.193)	AT1G50000.1	methyltransferase	GO:0006364,GO:0008168	2.1.1.193	K09761		PTHR30027,PTHR30027:SF3	PF04452
Haimp10001719m	NKXS01000087.1	PIN26500.1	Serine carboxypeptidases (Lysosomal cathepsin A)	AT1G33540.1	serine carboxypeptidase-like 18	GO:0004185,GO:0006508		K16296	KOG1282	PTHR11802:SF29,PTHR11802	PF00450	1.18002	0.045247
Haimp10001720m	NKXS01000087.1	PIN26501.1	Serine carboxypeptidases (Lysosomal cathepsin A) (EC 2.3.1.103)	AT3G12240.1	serine carboxypeptidase-like 15	GO:0004185,GO:0006508	2.3.1.103		KOG1282	PTHR11802:SF29,PTHR11802	PF00450
Haimp10001721m	NKXS01000914.1	PIN21621.1	Uncharacterized protein							PTHR11697,PTHR11697:SF74
Haimp10001723m				AT5G54670.1	kinesin 3	GO:0003777,GO:0005524,GO:0005871,GO:0007018,GO:0008017	3.6.4.5	K10405	KOG0239	PTHR24115	PF00225
Haimp10001724m				AT5G54730.1	homolog of yeast autophagy 18 (ATG18) F	GO:0005515			KOG2109	PTHR13268,PTHR13268:SF1	PF12490,PF00400							-2.64774	0.00882618
Haimp10001725m						GO:0003682				PTHR25040,PTHR25040:SF70	PF00249
Haimp10001726m				AT1G32050.1	SCAMP family protein	GO:0015031,GO:0016021			KOG3088	PTHR10687:SF15,PTHR10687	PF04144							3.89683	0.00201266
Haimp10001727m				AT1G32060.1	phosphoribulokinase	GO:0005524,GO:0008152,GO:0016301	2.7.1.19			PTHR10285:SF52,PTHR10285	PF00485							-2.08911	0.00161554
Haimp10001729m	NKXS01008477.1	PIM98345.1	Protein DETOXIFICATION (Multidrug and toxic compound extrusion protein)	AT3G26590.1	MATE efflux family protein	GO:0006855,GO:0015238,GO:0015297,GO:0016020,GO:0055085			KOG1347	PTHR11206,PTHR11206:SF79	PF01554
Haimp10001730m				AT5G49760.1	Leucine-rich repeat protein kinase family protein	GO:0004672,GO:0006468	2.7.11.1		KOG0192	PTHR24420,PTHR24420:SF542	PF07714
Haimp10001731m						GO:0043531				PTHR23155:SF461,PTHR23155	PF00931
Haimp10001732m	NKXS01000915.1	PIN21599.1	RNA-dependent RNA polymerase (EC 2.7.7.48)	AT3G49500.3	RNA-dependent RNA polymerase 6	GO:0003968	2.7.7.48	K11699	KOG0988	PTHR23079,PTHR23079:SF12	PF05183							3.64251	0.00409557
Haimp10001733m	NKXS01000915.1	PIN21600.1	Protein involved in vacuolar polyphosphate accumulation, contains SPX domain	AT2G26660.1	SPX domain gene 2				KOG1161	PTHR10783:SF26,PTHR10783	PF03105
Haimp10001734m	NKXS01000915.1	PIN21601.1	Protein involved in vacuolar polyphosphate accumulation, contains SPX domain	AT2G26660.1	SPX domain gene 2				KOG1161	PTHR10783:SF26,PTHR10783	PF03105
Haimp10001735m	NKXS01000915.1	PIN21602.1	Retrotrans_gag domain-containing protein								PF08284,PF03732
Haimp10001736m	NKXS01000915.1	PIN21603.1	F-box domain-containing protein							PTHR32212:SF56,PTHR32212
Haimp10001737m	NKXS01000915.1	PIN21604.1	Arylacetamide deacetylase (EC 3.1.1.1)	AT5G16080.1	carboxyesterase 17	GO:0008152,GO:0016787	3.1.1.1		KOG1515	PTHR23024:SF131,PTHR23024	PF07859
Haimp10001738m	NKXS01000915.1	PIN21605.1	ATP-dependent RNA helicase (EC 3.6.4.13)	AT5G11170.1	DEAD/DEAH box RNA helicase family protein	GO:0003676,GO:0005524	3.6.4.13	K12812	KOG0329	PTHR24031:SF212,PTHR24031	PF00270,PF00271							1.23821	0.0102044
Haimp10001739m				AT5G06740.2	Concanavalin A-like lectin protein kinase family protein	GO:0004672,GO:0005524,GO:0006468,GO:0030246	2.7.11.1		KOG1187	PTHR24420:SF525,PTHR24420	PF00069,PF00139							-1.07901	0.000974129
Haimp10001740m	NKXS01000915.1	PIN21606.1	Glucose-6-phosphate/phosphate and phosphoenolpyruvate/phosphate antiporter	AT4G32390.1	Nucleotide-sugar transporter family protein				KOG1441	PTHR11132,PTHR11132:SF48	PF03151							-2.40627	0.0161307
Haimp10001741m	NKXS01000915.1	PIN21607.1	H+/oligopeptide symporter	AT2G26690.1	Major facilitator superfamily protein	GO:0005215,GO:0006810,GO:0016020		K14638	KOG1237	PTHR11654,PTHR11654:SF85	PF00854
Haimp10001743m	NKXS01000915.1	PIN21609.1	Expansin-like EG45 domain-containing protein	AT2G18660.1	plant natriuretic peptide A					PTHR22595,PTHR22595:SF33	PF03330							1.68882	0.0100389
Haimp10001745m	NKXS01000915.1	PIN21611.1	Mitochondrial solute carrier protein	AT4G32400.1	Mitochondrial substrate carrier family protein			K14684	KOG0752	PTHR24089,PTHR24089:SF182	PF00153							4.94035	4.49685e-07
Haimp10001746m	NKXS01000915.1	PIN21612.1	Alba domain-containing protein	AT2G34160.1	Alba DNA/RNA-binding protein	GO:0003676				PTHR31947:SF1,PTHR31947	PF01918							1.51436	0.0122891
Haimp10001747m	NKXS01000915.1	PIN21613.1	Cellulose synthase (EC 2.4.1.12)	AT4G32410.1	cellulose synthase 1	GO:0016020,GO:0016760,GO:0030244	2.4.1.12	K10999		PTHR13301:SF33,PTHR13301	PF14569,PF03552
Haimp10001749m	NKXS01000915.1	PIN21615.1	Smr domain-containing protein	AT2G26280.3	CTC-interacting domain 7					PTHR13308,PTHR13308:SF13	PF01713,PF08590
Haimp10001750m	NKXS01000915.1	PIN21616.1	Uncharacterized protein								PF07911
Haimp10001751m	NKXS01000915.1	PIN21617.1	Copper transporter	AT5G20650.1	copper transporter 5	GO:0005375,GO:0016021,GO:0035434		K14686	KOG3386	PTHR12483	PF04145							-1.93617	0.018798
Haimp10001752m	NKXS01000915.1	PIN21618.1	Receptor-like serine/threonine-protein kinase (EC 2.7.11.1)	AT5G60900.1	receptor-like protein kinase 1	GO:0004672,GO:0005524,GO:0006468,GO:0048544	2.7.11.1		KOG1187	PTHR24420:SF598,PTHR24420	PF00069,PF00954,PF01453
Haimp10001753m	NKXS01000915.1	PIN21619.1	Serine/threonine protein kinase (EC 2.7.11.1)	AT5G60900.1	receptor-like protein kinase 1	GO:0004672,GO:0006468,GO:0048544	2.7.11.1		KOG1187	PTHR24420:SF583,PTHR24420	PF07714,PF00954,PF01453
Haimp10001754m	NKXS01000915.1	PIN21620.1	Putative hydrolase/acyltransferase (Alpha/beta hydrolase superfamily) (EC 3.1.1.3)	AT5G21950.6	alpha/beta-Hydrolases superfamily protein		3.1.1.3		KOG1454	PTHR10992:SF731,PTHR10992	PF12697
Haimp10001755m	NKXS01008479.1	PIM98344.1	Apoptotic ATPase	AT5G43470.1	Disease resistance protein (CC-NBS-LRR class) family	GO:0043531			KOG4658	PTHR23155:SF445,PTHR23155	PF00931
Haimp10001756m				AT4G37480.1	Chaperone DnaJ-domain superfamily protein					PTHR25040:SF139,PTHR25040
Haimp10001759m				AT5G18840.1	Major facilitator superfamily protein	GO:0016021,GO:0022857,GO:0055085				PTHR24063:SF245,PTHR24063	PF00083
Haimp10001761m				AT3G46210.6	Ribosomal protein S5 domain 2-like superfamily protein				KOG1069	PTHR11953:SF1,PTHR11953	PF01138
Haimp10001762m				AT1G21270.1	wall-associated kinase 2	GO:0004672,GO:0005509,GO:0005524,GO:0006468,GO:0030247	2.7.11.1		KOG1187	PTHR24420:SF526,PTHR24420	PF07645,PF00069,PF13947
Haimp10001763m						GO:0005509,GO:0030247					PF07645,PF13947
Haimp10001764m				AT2G44810.2	alpha/beta-Hydrolases superfamily protein	GO:0006629	3.1.1.32			PTHR31403:SF2,PTHR31403	PF01764
Haimp10001765m				AT5G37930.1	Protein with RING/U-box and TRAF-like domain	GO:0005634,GO:0006511,GO:0007275	6.3.2.19	K04506	KOG3002	PTHR10315:SF24,PTHR10315	PF03145
Haimp10001766m	NKXS01000916.1	PIN21592.1	Putative hydrolase/acyltransferase (Alpha/beta hydrolase superfamily) (EC 3.7.1.9)	AT4G33180.1	alpha/beta-Hydrolases superfamily protein		3.7.1.9		KOG1454	PTHR10992:SF731,PTHR10992	PF12697
Haimp10001768m	NKXS01000916.1	PIN21593.1	G-protein alpha subunit (Small G protein superfamily)	AT2G26300.2	G protein alpha subunit 1	GO:0003924,GO:0004871,GO:0007186,GO:0019001,GO:0031683		K04640	KOG0082	PTHR10218:SF121,PTHR10218	PF00503
Haimp10001769m	NKXS01000916.1	PIN21594.1	Chalcone isomerase (EC 5.5.1.6)	AT2G26310.1	Chalcone-flavanone isomerase family protein	GO:0016872	5.5.1.6				PF02431
Haimp10001771m	NKXS01000916.1	PIN21595.1	Endoglucanase (EC 3.2.1.4)	AT3G43860.1	glycosyl hydrolase 9A4	GO:0004553,GO:0005975	3.2.1.4	K01179		PTHR22298:SF31,PTHR22298	PF00759							4.50644	5.25574e-07
Haimp10001772m	NKXS01000916.1	PIN21596.1	Uncharacterized protein													4.42914	0.0223785	-3.22558	0.0231202					DiEG
Haimp10001773m	NKXS01000916.1	PIN21597.1	Myosin ATPase (EC 3.6.4.1)	AT4G33200.4	myosin	GO:0003774,GO:0005515,GO:0005524,GO:0016459	3.6.4.1	K10357		PTHR13140,PTHR13140:SF256	PF01843,PF00612,PF00063
Haimp10001774m	NKXS01000916.1	PIN21598.1	Myosin ATPase (EC 3.6.4.1)			GO:0003774,GO:0005524,GO:0016459	3.6.4.1	K10357		PTHR13140,PTHR13140:SF256	PF00063
Haimp10001775m	NKXS01008482.1	PIM98343.1	Uncharacterized protein	AT4G11650.1	osmotin 34					PTHR31048	PF00314
Haimp10001776m	NKXS01008483.1	PIM98342.1	Auxin-responsive protein	AT3G15540.1	indole-3-acetic acid inducible 19	GO:0005634,GO:0006355				PTHR31734,PTHR31734:SF5	PF02309
Haimp10001777m	NKXS01008484.1	PIM98341.1	C2H2-type domain-containing protein			GO:0046872				PTHR10593:SF21,PTHR10593	PF00096
Haimp10001778m				AT5G07900.1	Mitochondrial transcription termination factor family protein			K15032	KOG1267	PTHR13068:SF15,PTHR13068	PF02536
Haimp10001779m				AT5G07900.1	Mitochondrial transcription termination factor family protein				KOG1267	PTHR13068:SF15,PTHR13068	PF02536
Haimp10001780m								K15032	KOG1267	PTHR13068:SF15,PTHR13068	PF02536
Haimp10001781m				AT3G47570.1	Leucine-rich repeat protein kinase family protein	GO:0004672,GO:0005515,GO:0005524,GO:0006468	2.7.11.1		KOG1187	PTHR24420:SF733,PTHR24420	PF08263,PF00069,PF00560
Haimp10001783m	NKXS01008488.1	PIM98340.1	Uncharacterized protein	AT3G02080.1	Ribosomal protein S19e family protein	GO:0003735,GO:0005622,GO:0005840,GO:0006412				PTHR11710	PF01090
Haimp10001784m	NKXS01000917.1	PIN21590.1	H+/oligopeptide symporter	AT1G59740.1	Major facilitator superfamily protein	GO:0005215,GO:0006810,GO:0016020			KOG1237	PTHR11654,PTHR11654:SF74	PF00854
Haimp10001787m	NKXS01008493.1	PIM98338.1	FLZ-type domain-containing protein	AT3G22550.1	NAD(P)H-quinone oxidoreductase subunit, putative (DUF581)						PF04570
Haimp10001789m	NKXS01008493.1	PIM98339.1	Acetyl-CoA transporter	AT2G32040.1	Major facilitator superfamily protein				KOG3574	PTHR31585,PTHR31585:SF0	PF03092
Haimp10001791m	NKXS01008497.1	PIM98336.1	Uncharacterized protein	AT1G19880.1	Regulator of chromosome condensation (RCC1) family protein	GO:0000278,GO:0007032,GO:0051301				PTHR22870,PTHR22870:SF146	PF00415
Haimp10001792m				AT2G34930.1	disease resistance family protein / LRR family protein	GO:0005515	2.7.11.1		KOG0472	PTHR24420	PF08263,PF00560
Haimp10001793m	NKXS01000918.1	PIN21589.1	Leucine-rich repeat protein (EC 2.7.11.1)	AT2G34930.1	disease resistance family protein / LRR family protein	GO:0005515	2.7.11.1		KOG0472	PTHR24420	PF13855,PF08263,PF00560
Haimp10001794m				AT3G01980.3	NAD(P)-binding Rossmann-fold superfamily protein		1.1.1.121		KOG0725	PTHR24322,PTHR24322:SF55	PF13561
Haimp10001795m						GO:0003700,GO:0006355,GO:0043565				PTHR31221	PF03106
Haimp10001797m				AT1G14470.1	Pentatricopeptide repeat (PPR) superfamily protein					PTHR24015:SF239,PTHR24015	PF12854,PF01535,PF13041
Haimp10001800m	NKXS01008499.1	PIM98332.1	Uncharacterized protein								PF08132
Haimp10001801m	NKXS01008499.1	PIM98333.1	S-adenosylmethionine decarboxylase alpha chain (EC 4.1.1.50) (S-adenosylmethionine decarboxylase beta chain) (S-adenosylmethionine decarboxylase proenzyme)	AT3G02470.1	S-adenosylmethionine decarboxylase	GO:0004014,GO:0006597,GO:0008295	4.1.1.50	K01611	KOG0788	PTHR11570	PF01536
Haimp10001802m	NKXS01008499.1	PIM98334.1	Serine/threonine protein kinase (EC 2.7.11.1)	AT2G23950.1	Leucine-rich repeat protein kinase family protein	GO:0004672,GO:0005515,GO:0006468	2.7.11.1		KOG1187	PTHR24420:SF730,PTHR24420	PF13855,PF07714,PF08263
Haimp10001803m	NKXS01008500.1	PIM98329.1	Putative E3 ubiquitin ligase	AT1G79380.1	Ca(2)-dependent phospholipid-binding protein (Copine) family		6.3.2.19	K16280	KOG4172	PTHR24202	PF13920
Haimp10001806m	NKXS01008500.1	PIM98331.1	NAC domain-containing protein	AT1G54330.1	NAC domain containing protein 20	GO:0003677,GO:0006355				PTHR31989:SF5,PTHR31989	PF02365
Haimp10001807m				AT1G12260.1	NAC 007	GO:0003677,GO:0006355				PTHR31989,PTHR31989:SF3	PF02365
Haimp10001808m	NKXS01008501.1	PIM98324.1	RING-type domain-containing protein	AT5G05810.1	RING/U-box superfamily protein	GO:0005515,GO:0008270		K19041		PTHR14155,PTHR14155:SF78	PF13639
Haimp10001809m	NKXS01008501.1	PIM98325.1	Uncharacterized protein					K09338
Haimp10001810m	NKXS01008501.1	PIM98326.1	Auxin efflux carrier component	AT5G57090.1	Auxin efflux carrier family protein	GO:0016021,GO:0055085		K13947		PTHR31752,PTHR31752:SF4	PF03547
Haimp10001811m	NKXS01008501.1	PIM98327.1	Glucose-6-phosphate/phosphate and phosphoenolpyruvate/phosphate antiporter	AT5G55950.1	Nucleotide/sugar transporter family protein	GO:0055085		K15285	KOG1441	PTHR11132,PTHR11132:SF38	PF03151,PF08449
Haimp10001813m	NKXS01008501.1	PIM98328.1	PMR5N domain-containing protein							PTHR32285,PTHR32285:SF8	PF13839,PF14416
Haimp10001814m				AT1G56140.1	Leucine-rich repeat transmembrane protein kinase	GO:0004672,GO:0006468	2.7.11.1		KOG1187	PTHR24420	PF07714
Haimp10001816m	NKXS01000919.1	PIN21587.1	Uncharacterized protein			GO:0005515				PTHR23155:SF461,PTHR23155	PF13855
Haimp10001817m	NKXS01000919.1	PIN21588.1	NB-ARC domain-containing protein	AT4G10780.1	LRR and NB-ARC domains-containing disease resistance protein	GO:0043531				PTHR23155:SF461,PTHR23155	PF00931
Haimp10001818m											PF05938
Haimp10001819m	NKXS01008509.1	PIM98323.1	Serine/threonine protein kinase (EC 2.7.11.1)	AT5G63930.1	Leucine-rich repeat protein kinase family protein	GO:0004672,GO:0005515,GO:0005524,GO:0006468	2.7.11.1		KOG1187	PTHR24420:SF595,PTHR24420	PF13516,PF08263,PF00069,PF00560
Haimp10001820m											PF03732
Haimp10001821m	NKXS01000920.1	PIN21584.1	Retrotrans_gag domain-containing protein								PF03732
Haimp10001822m	NKXS01000920.1	PIN21585.1	ENTH domain-containing protein							PTHR12276,PTHR12276:SF10	PF01417
Haimp10001823m	NKXS01000920.1	PIN21586.1	Uncharacterized protein	AT3G46550.1	Fasciclin-like arabinogalactan family protein					PTHR32382:SF0,PTHR32382	PF02469
Haimp10001825m	NKXS01008514.1	PIM98322.1	Translation machinery-associated protein 22	AT5G11900.1	Translation initiation factor SUI1 family protein	GO:0003743,GO:0006413			KOG3239	PTHR12789	PF01253
Haimp10001826m				AT1G63220.1	Calcium-dependent lipid-binding (CaLB domain) family protein	GO:0005515				PTHR10774	PF00168
Haimp10001827m				AT3G61200.1	Thioesterase superfamily protein		3.1.2.20	K17362	KOG3328	PTHR21660:SF12,PTHR21660	PF03061
Haimp10001828m				AT3G61180.1	RING/U-box superfamily protein	GO:0005515,GO:0008270				PTHR14155,PTHR14155:SF73	PF13639							2.68339	0.00150157
Haimp10001830m	NKXS01008521.1	PIM98320.1	FRIGIDA-like protein	AT5G48385.1	FRIGIDA-like protein					PTHR31791:SF4,PTHR31791	PF07899
Haimp10001832m	NKXS01008521.1	PIM98321.1	DYW_deaminase domain-containing protein	AT5G59200.1	Tetratricopeptide repeat (TPR)-like superfamily protein					PTHR24015,PTHR24015:SF109	PF01535,PF14432,PF13041
Haimp10001833m	NKXS01000921.1	PIN21575.1	MENTAL domain-containing protein								PF10457
Haimp10001834m	NKXS01000921.1	PIN21576.1	Uncharacterized protein								PF03108
Haimp10001840m											PF10536
Haimp10001842m	NKXS01000921.1	PIN21580.1	Ethanolamine kinase (EC 2.7.1.82)	AT2G26830.1	Protein kinase superfamily protein		2.7.1.82	K00894	KOG4720	PTHR22603,PTHR22603:SF24	PF01633
Haimp10001844m	NKXS01000921.1	PIN21581.1	Nuclear pore complex, Nup88/rNup84 component	AT5G05680.1	nuclear pore complex protein-like protein			K14318	KOG4460	PTHR13257:SF0,PTHR13257	PF10168
Haimp10001845m	NKXS01000921.1	PIN21582.1	Uncharacterized protein	AT2G34860.1	DnaJ/Hsp40 cysteine-rich domain superfamily protein					PTHR15852,PTHR15852:SF14
Haimp10001846m	NKXS01000921.1	PIN21583.1	Arginyl-tRNA--protein transferase (EC 2.3.2.8)	AT5G05700.1	arginine-tRNA protein transferase 1	GO:0004057,GO:0016598	2.3.2.8		KOG1193	PTHR21367:SF0,PTHR21367	PF04377
Haimp10001848m				AT5G66010.1	RNA-binding (RRM/RBD/RNP motifs) family protein					PTHR13976	PF14259
Haimp10001849m	NKXS01008523.1	PIM98318.1	Serine/threonine protein kinase (EC 2.7.11.1)	AT2G17220.1	Protein kinase superfamily protein	GO:0004672,GO:0005524,GO:0006468	2.7.11.1		KOG1187	PTHR24420:SF650,PTHR24420	PF00069
Haimp10001850m				AT5G19875.1	transmembrane protein													-1.53769	0.0264
Haimp10001851m				AT2G44300.1	Bifunctional inhibitor/lipid-transfer protein/seed storage 2S albumin superfamily protein						PF14368
Haimp10001852m				AT3G57180.1	P-loop containing nucleoside triphosphate hydrolases superfamily protein	GO:0005525	1.14.13.39		KOG1249	PTHR11089,PTHR11089:SF25	PF01926							-0.901484	0.0444582
Haimp10001853m				AT5G06370.1	NC domain-containing protein-like protein					PTHR13943:SF30,PTHR13943	PF04970
Haimp10001854m	NKXS01008524.1	PIM98312.1	TPR_REGION domain-containing protein			GO:0005515					PF00515
Haimp10001856m	NKXS01008524.1	PIM98314.1	Germin-like protein	AT3G05950.1	RmlC-like cupins superfamily protein	GO:0045735				PTHR31238	PF00190
Haimp10001857m	NKXS01008524.1	PIM98315.1	Tubulin beta chain	AT5G12250.1	beta-6 tubulin	GO:0003924,GO:0005525,GO:0005874,GO:0006184,GO:0007017,GO:0043234,GO:0051258	2.4.2.1	K07375	KOG1375	PTHR11588,PTHR11588:SF66	PF00091,PF03953
Haimp10001859m	NKXS01008524.1	PIM98317.1	Germin-like protein	AT5G39190.1	germin-like protein 2	GO:0045735				PTHR31238	PF00190
Haimp10001860m						GO:0003677,GO:0006355				PTHR31992	PF02701
Haimp10001861m				AT5G44210.1	erf domain protein 9	GO:0003700,GO:0006355				PTHR31677,PTHR31677:SF0	PF00847
Haimp10001862m	NKXS01008525.1	PIM98310.1	Non-specific serine/threonine protein kinase (EC 2.7.11.1)	AT2G30360.1	SOS3-interacting protein 4	GO:0004672,GO:0005524,GO:0006468,GO:0007165	2.7.11.1	K12761	KOG0583	PTHR24347,PTHR24347:SF168	PF03822,PF00069
Haimp10001864m	NKXS01008525.1	PIM98311.1	Putative GTPase			GO:0005525		K03978	KOG2486	PTHR11649,PTHR11649:SF58	PF01926
Haimp10001865m	NKXS01008526.1	PIM98307.1	Putative E3 ubiquitin ligase	AT2G27950.2	Ring/U-Box superfamily protein		6.3.2.19		KOG4172	PTHR10044,PTHR10044:SF95	PF13920							2.06828	0.0267969
Haimp10001866m	NKXS01008526.1	PIM98308.1	RING-type domain-containing protein			GO:0005515,GO:0008270				PTHR22764:SF61,PTHR22764	PF13639							2.80154	0.0027324
Haimp10001867m	NKXS01008526.1	PIM98309.1	Carboxypeptidase (EC 3.4.16.-)	AT2G27920.1	serine carboxypeptidase-like 51	GO:0004185,GO:0006508	3.4.16.5	K09646	KOG1283	PTHR11802,PTHR11802:SF3	PF00450
Haimp10001868m	NKXS01008527.1	PIM98305.1	Tify domain-containing protein	AT1G30135.1	jasmonate-zim-domain protein 8						PF09425,PF06200							-1.65665	2.56231e-05
Haimp10001869m	NKXS01008527.1	PIM98306.1	Serine/threonine protein kinase (EC 2.7.11.1)			GO:0004672,GO:0005524,GO:0006468	2.7.11.1		KOG1187	PTHR24420:SF724,PTHR24420	PF07714,PF00069
Haimp10001874m	NKXS01000922.1	PIN21573.1	Putative GTPase			GO:0005525		K03978	KOG2486	PTHR11649:SF49,PTHR11649	PF01926
Haimp10001876m	NKXS01000922.1	PIN21574.1	Uncharacterized protein								PF14223
Haimp10001880m				AT3G03740.1	BTB-POZ and MATH domain 4	GO:0005515		K10523	KOG1987	PTHR24411,PTHR24411:SF29	PF00651,PF00917					3.96827	0.0493818	1.4267	0.000190743					CEG
Haimp10001881m				AT5G06100.4	myb domain protein 33	GO:0003682		K09422	KOG0048	PTHR10641,PTHR10641:SF475	PF00249
Haimp10001882m	NKXS01008531.1	PIM98304.1	RNA-binding translational regulator IRP (Aconitase superfamily) (EC 4.2.1.3)	AT2G05710.1	aconitase 3	GO:0008152	4.2.1.3		KOG0452	PTHR11670,PTHR11670:SF1	PF00694,PF00330
Haimp10001884m						GO:0008270				PTHR31669,PTHR31669:SF3	PF04434,PF03101,PF10551
Haimp10001885m	NKXS01008532.1	PIM98303.1	Serine/threonine protein kinase (EC 2.7.11.1)			GO:0004672,GO:0005524,GO:0006468	2.7.11.1		KOG1187	PTHR24420:SF724,PTHR24420	PF00069
Haimp10001886m				AT5G39040.1	transporter associated with antigen processing protein 2		3.6.3.43			PTHR24221,PTHR24221:SF127
Haimp10001887m	NKXS01008533.1	PIM98302.1	Cytochrome P450 CYP2 subfamily (EC 1.14.13.21)	AT1G74110.1	cytochrome P450, family 78, subfamily A, polypeptide 10	GO:0005506,GO:0016705,GO:0020037,GO:0055114	1.14.13.21	K00517	KOG0156	PTHR24298:SF52,PTHR24298	PF00067							2.10966	0.000104514
Haimp10001888m	NKXS01000923.1	PIN21569.1	PMD domain-containing protein								PF10536
Haimp10001890m	NKXS01000923.1	PIN21570.1	Uncharacterized protein					K05576
Haimp10001892m						GO:0003735,GO:0005840,GO:0006412,GO:0019843		K02878		PTHR12220:SF13,PTHR12220	PF00252
Haimp10001894m	NKXS01000923.1	PIN21572.1	Sulfotransferase (EC 2.8.2.-)	AT3G45070.2	P-loop containing nucleoside triphosphate hydrolases superfamily protein	GO:0008146			KOG1584	PTHR11783:SF15,PTHR11783	PF00685
Haimp10001895m	NKXS01008534.1	PIM98300.1	Uncharacterized protein								PF12609
Haimp10001898m	NKXS01008536.1	PIM98298.1	Integral membrane protein	AT5G65290.1	LMBR1-like membrane protein				KOG2296	PTHR21355:SF0,PTHR21355	PF04791
Haimp10001899m	NKXS01008536.1	PIM98299.1	Histone H3	AT5G10980.1	Histone superfamily protein	GO:0000786,GO:0003677		K11253	KOG1745	PTHR11426	PF00125
Haimp10001900m	NKXS01008537.1	PIM98295.1	Replication termination factor 2	AT5G58020.1	RTF2 RING-finger protein				KOG3113	PTHR12775	PF04641							-1.83084	0.0184915
Haimp10001901m	NKXS01008537.1	PIM98296.1	Trafficking protein particle complex subunit	AT5G58030.1	Transport protein particle (TRAPP) component				KOG3315	PTHR20902,PTHR20902:SF0	PF04051
Haimp10001902m	NKXS01008537.1	PIM98297.1	Protein geranylgeranyltransferase type II, alpha subunit (EC 2.5.1.60)	AT4G24490.1	RAB geranylgeranyl transferase alpha subunit 1	GO:0008318,GO:0018342	2.5.1.60	K14050	KOG0529	PTHR11129:SF2,PTHR11129	PF01239,PF12799
Haimp10001903m				AT3G21630.1	chitin elicitor receptor kinase 1	GO:0004672,GO:0005524,GO:0006468	2.7.11.1		KOG1187	PTHR24420:SF272,PTHR24420	PF00069
Haimp10001904m	NKXS01000088.1	PIN26493.1	Uncharacterized protein	AT4G05440.1	temperature sensing protein-like protein				KOG2983	PTHR15323:SF6,PTHR15323	PF07065
Haimp10001906m	NKXS01000088.1	PIN26494.1	DNA repair protein RAD51/RHP55 (EC 3.6.1.8)			GO:0003697,GO:0005524,GO:0006281,GO:0009432	3.6.1.8	K03553	KOG1433	PTHR22942,PTHR22942:SF1	PF00154
Haimp10001908m	NKXS01000088.1	PIN26496.1	NAC domain-containing protein	AT1G56010.2	NAC domain containing protein 1	GO:0003677,GO:0006355				PTHR31744:SF5,PTHR31744	PF02365							-2.72376	0.015176
Haimp10001909m	NKXS01000088.1	PIN26497.1	rRNA adenine N-6-methyltransferase	AT1G16650.3	S-adenosyl-L-methionine-dependent methyltransferases superfamily protein				KOG2651	PTHR12496,PTHR12496:SF0	PF13679							3.54325	4.52396e-08
Haimp10001911m				AT2G22670.4	indoleacetic acid-induced protein 8	GO:0005634,GO:0006355				PTHR31734,PTHR31734:SF4	PF02309
Haimp10001912m				ATCG00710.1	photosystem II reaction center protein H	GO:0009523,GO:0015979,GO:0016020,GO:0042301,GO:0050821					PF00737
Haimp10001913m	NKXS01008543.1	PIM98292.1	S1-like domain-containing protein			GO:0003723,GO:0003743,GO:0006413					PF01176
Haimp10001914m	NKXS01008543.1	PIM98293.1	Ribosomal_S3_C domain-containing protein	ATCG00800.1	structural constituent of ribosome	GO:0003735,GO:0005840,GO:0006412		K02982		PTHR11760:SF19,PTHR11760	PF00189
Haimp10001915m	NKXS01008543.1	PIM98294.1	Serine/threonine protein kinase (EC 2.7.11.1)	AT4G31250.1	Leucine-rich repeat protein kinase family protein	GO:0004672,GO:0005515,GO:0006468	2.7.11.1		KOG1187	PTHR24420:SF474,PTHR24420	PF07714,PF00560
Haimp10001917m				AT3G63380.1	ATPase E1-E2 type family protein / haloacid dehalogenase-like hydrolase family protein	GO:0000166,GO:0046872	3.6.3.8	K01537	KOG0204	PTHR24093:SF254,PTHR24093	PF00702,PF00689,PF00122
Haimp10001919m	NKXS01008544.1	PIM98291.1	Carboxylesterase (EC 3.1.1.1)	AT3G10870.1	methyl esterase 17		3.1.1.1			PTHR10992:SF56,PTHR10992
Haimp10001924m																1.28135	0.0326476
Haimp10001926m										PTHR31350:SF4,PTHR31350	PF13371,PF13369
Haimp10001928m				AT3G45880.1	2-oxoglutarate (2OG) and Fe(II)-dependent oxygenase superfamily protein			K19219	KOG2508	PTHR12461,PTHR12461:SF2	PF13621
Haimp10001929m				AT4G19170.1	nine-cis-epoxycarotenoid dioxygenase 4		1.14.99.42		KOG1285	PTHR10543:SF30,PTHR10543	PF03055
Haimp10001930m	NKXS01008548.1	PIM98286.1	WD_REPEATS_REGION domain-containing protein	AT2G47410.5	WD40 domain-containing protein	GO:0005515				PTHR16266,PTHR16266:SF17	PF00400	1.66526	0.00159728
Haimp10001932m	NKXS01008548.1	PIM98287.1	DNA replication licensing factor MCM7 (EC 3.6.4.12)	AT4G02060.2	Minichromosome maintenance (MCM2/3/5) family protein	GO:0003677,GO:0003678,GO:0005524,GO:0005634,GO:0006260,GO:0006270,GO:0042555	3.6.4.12	K02210	KOG0482	PTHR11630,PTHR11630:SF26	PF00493,PF14551
Haimp10001933m	NKXS01008548.1	PIM98288.1	Vacuolar protein sorting-associated protein 51 homolog	AT4G02030.2	Vps51/Vps67 family (components of vesicular transport) protein					PTHR15954,PTHR15954:SF4
Haimp10001934m											PF14392,PF14111
Haimp10001935m	NKXS01000925.1	PIN21566.1	Uncharacterized protein								PF10536
Haimp10001939m	NKXS01008551.1	PIM98285.1	Transporter, ABC superfamily (Breast cancer resistance protein) (EC 3.6.3.17)	AT1G15520.1	pleiotropic drug resistance 12	GO:0005524,GO:0016020,GO:0016887	3.6.3.17		KOG0061	PTHR19241,PTHR19241:SF165	PF08370,PF01061,PF00005
Haimp10001944m	NKXS01008553.1	PIM98280.1	Branched chain alpha-keto acid dehydrogenase complex, alpha subunit (EC 1.2.4.4)			GO:0008152,GO:0016624	1.2.4.4	K00166	KOG1182	PTHR11516,PTHR11516:SF1	PF00676							2.84172	0.00245043
Haimp10001945m	NKXS01008553.1	PIM98281.1	NAC domain-containing protein	AT5G64530.1	xylem NAC domain 1	GO:0003677,GO:0006355				PTHR31719	PF02365
Haimp10001946m	NKXS01008556.1	PIM98278.1	C2 domain-containing protein	AT5G55530.1	Calcium-dependent lipid-binding (CaLB domain) family protein	GO:0005515				PTHR31208,PTHR31208:SF2	PF00168
Haimp10001948m	NKXS01008556.1	PIM98279.1	Uncharacterized protein	AT5G55540.1	tornado 1					PTHR24106,PTHR24106:SF73
Haimp10001949m				AT4G23730.3	Galactose mutarotase-like superfamily protein	GO:0005975,GO:0016853	5.1.3.15		KOG1594	PTHR11122:SF10,PTHR11122	PF01263
Haimp10001950m				AT3G25160.1	ER lumen protein retaining receptor family protein	GO:0006621,GO:0016021,GO:0046923			KOG3106	PTHR10585:SF10,PTHR10585	PF00810
Haimp10001951m										PTHR31413	PF07897							-3.07437	0.00325712
Haimp10001952m				AT3G25140.1	Nucleotide-diphospho-sugar transferases superfamily protein	GO:0016757	2.4.1.43			PTHR32116,PTHR32116:SF19	PF01501							4.0464	2.95179e-05
Haimp10001954m	NKXS01000926.1	PIN21562.1	CDK9 kinase-activating protein cyclin T	AT4G19600.1	Cyclin family protein	GO:0000079,GO:0005634,GO:0006355,GO:0019901		K15188	KOG0834	PTHR10026:SF51,PTHR10026	PF00134,PF02984
Haimp10001957m	NKXS01000926.1	PIN21564.1	BHLH domain-containing protein							PTHR16223,PTHR16223:SF11								-1.32935	0.0144499
Haimp10001959m				AT3G53540.2	afadin					PTHR21726:SF30,PTHR21726	PF14309,PF12552
Haimp10001963m	NKXS01008559.1	PIM98275.1	Anaphase-promoting complex (APC), subunit 11	AT4G32600.2	C3H4 type zinc finger protein	GO:0005515,GO:0008270			KOG1493	PTHR14155,PTHR14155:SF70	PF13639
Haimp10001965m						GO:0006351			KOG1634	PTHR11477:SF2,PTHR11477	PF07500,PF07744							-1.54076	0.0256862
Haimp10001969m				AT2G10950.2	BSD domain-containing protein					PTHR31923,PTHR31923:SF4
Haimp10001970m						GO:0016021			KOG0748	PTHR20855:SF32,PTHR20855	PF03006
Haimp10001971m	NKXS01008560.1	PIM98273.1	Uncharacterized protein	AT2G47850.1	Zinc finger C-x8-C-x5-C-x3-H type family protein	GO:0046872				PTHR12506	PF00642
Haimp10001974m	NKXS01008561.1	PIM98272.1	RNA-directed DNA polymerase (EC 2.7.7.49)			GO:0015074	2.7.7.7			PTHR24559:SF174,PTHR24559	PF00665,PF03732
Haimp10001975m	NKXS01008562.1	PIM98264.1	Speckle-type POZ protein SPOP	AT3G06190.1	BTB-POZ and MATH domain 2	GO:0005515		K10523	KOG1987	PTHR24411,PTHR24411:SF29	PF00651,PF00917							1.83715	0.000337739
Haimp10001976m	NKXS01008562.1	PIM98265.1	Uncharacterized protein	AT4G02920.2	hypothetical protein													-2.16989	0.0422169
Haimp10001978m	NKXS01008562.1	PIM98267.1	Uncharacterized protein	AT4G02940.1	oxidoreductase, 2OG-Fe(II) oxygenase family protein				KOG4176	PTHR31447,PTHR31447:SF0	PF13532
Haimp10001979m	NKXS01008562.1	PIM98268.1	BSD domain-containing protein	AT1G03350.1	BSD domain-containing protein				KOG2690	PTHR16019:SF5,PTHR16019	PF03909
Haimp10001981m	NKXS01008562.1	PIM98270.1	Hexosyltransferase (EC 2.4.1.-)	AT3G06260.1	galacturonosyltransferase-like 4	GO:0016757	2.4.1.43			PTHR13778,PTHR13778:SF5	PF01501
Haimp10001982m	NKXS01008562.1	PIM98271.1	Uncharacterized protein	AT4G02980.1	endoplasmic reticulum auxin binding protein 1	GO:0004872,GO:0005788					PF02041
Haimp10001983m	NKXS01008563.1	PIM98263.1	Spindle pole body protein						KOG2027	PTHR12161:SF13,PTHR12161	PF03398
Haimp10001986m	NKXS01000927.1	PIN21555.1	Serine/threonine-protein phosphatase (EC 3.1.3.16)	AT3G05580.1	Calcineurin-like metallo-phosphoesterase superfamily protein	GO:0016787	3.1.3.16	K06269	KOG0374	PTHR11668	PF00149
Haimp10001987m	NKXS01000927.1	PIN21556.1	Bidirectional sugar transporter SWEET	AT4G15920.1	Nodulin MtN3 family protein			K15382	KOG1623	PTHR10791:SF29,PTHR10791	PF03083							6.53139	1.2288e-28
Haimp10001988m	NKXS01000927.1	PIN21557.1	Soluble epoxide hydrolase (EC 3.3.2.10)	AT3G05600.1	alpha/beta-Hydrolases superfamily protein		3.3.2.10		KOG4178	PTHR10992:SF766,PTHR10992	PF12697
Haimp10001989m	NKXS01000927.1	PIN21558.1	Pectinesterase (EC 3.1.1.11)			GO:0004857,GO:0005618,GO:0030599,GO:0042545	3.1.1.11	K01051		PTHR31707:SF3,PTHR31707	PF04043,PF01095
Haimp10001990m	NKXS01000927.1	PIN21559.1	Uncharacterized protein	AT5G27920.1	F-box family protein			K10268		PTHR23125:SF248,PTHR23125	PF13516
Haimp10001991m				AT1G19260.1	TTF-type zinc finger protein with HAT dimerisation domain					PTHR11697,PTHR11697:SF74
Haimp10001992m	NKXS01000927.1	PIN21560.1	S-M checkpoint control protein CID1 (EC 2.7.7.52)				2.7.7.52		KOG2277	PTHR12271,PTHR12271:SF38								-2.78513	0.000423256
Haimp10001993m	NKXS01000927.1	PIN21561.1	F-box domain-containing protein	AT1G09155.1	phloem protein 2-B15	GO:0005515				PTHR32278,PTHR32278:SF2	PF14299,PF00646
Haimp10001994m	NKXS01008566.1	PIM98261.1	Uncharacterized protein								PF03386
Haimp10001995m	NKXS01008566.1	PIM98262.1	Serine/threonine protein kinase (EC 2.7.11.1)	AT5G25930.1	Protein kinase family protein with leucine-rich repeat domain	GO:0004672,GO:0005515,GO:0005524,GO:0006468	2.7.11.1		KOG1187	PTHR24420:SF607,PTHR24420	PF13855,PF00069,PF08263,PF00560,PF12799
Haimp10001996m				AT1G49670.2	ARP protein (REF)	GO:0008270,GO:0016491,GO:0055114	1.1.1.54			PTHR11695:SF264,PTHR11695	PF00107
Haimp10001997m				AT3G19184.2	AP2/B3-like transcriptional factor family protein	GO:0003677				PTHR31391	PF02362
Haimp10001998m						GO:0003677				PTHR31391	PF02362
Haimp10002001m	NKXS01008568.1	PIM98259.1	Lysophospholipase (EC 3.1.1.5)	AT5G20060.2	alpha/beta-Hydrolases superfamily protein	GO:0016787	3.1.1.5		KOG2112	PTHR10655	PF02230
Haimp10002002m	NKXS01008568.1	PIM98260.1	Tyrosine kinase (EC 2.7.12.1)	AT2G24360.1	Protein kinase superfamily protein	GO:0004672,GO:0006468	2.7.12.1		KOG0192	PTHR23257,PTHR23257:SF415	PF07714
Haimp10002003m				AT1G07630.1	pol-like 5	GO:0003824	3.1.3.16	K01102	KOG0700	PTHR13832,PTHR13832:SF228	PF00481
Haimp10002004m										PTHR21726	PF14309,PF12552
Haimp10002005m	NKXS01008570.1	PIM98257.1	Bet_v_1 domain-containing protein	AT5G28000.1	Polyketide cyclase/dehydrase and lipid transport superfamily protein	GO:0006952,GO:0009607				PTHR31907	PF00407
Haimp10002006m	NKXS01008570.1	PIM98258.1	Putative hydrolase (HIT family) (EC 2.7.7.69)	AT4G26850.1	GDP-L-galactose phosphorylase 1	GO:0080048	2.7.7.69	K14190	KOG2720	PTHR20884
Haimp10002007m	NKXS01008571.1	PIM98255.1	Non-specific serine/threonine protein kinase (EC 2.7.11.1)	AT4G21390.1	S-locus lectin protein kinase family protein	GO:0004672,GO:0005524,GO:0006468	2.7.11.1			PTHR24420:SF659,PTHR24420	PF00069
Haimp10002009m	NKXS01008571.1	PIM98256.1	Uncharacterized protein	AT2G33830.2	Dormancy/auxin associated family protein						PF05564							2.67626	0.0323662
Haimp10002011m	NKXS01000928.1	PIN21534.1	26S proteasome regulatory complex, subunit PSMD10			GO:0005515			KOG4412	PTHR24177	PF00023,PF13857,PF13962,PF12796
Haimp10002012m	NKXS01000928.1	PIN21535.1	DNA-directed DNA polymerase (EC 2.7.7.7)				2.7.7.7
Haimp10002013m	NKXS01000928.1	PIN21536.1	ANK_REP_REGION domain-containing protein							PTHR24177	PF13962,PF12796
Haimp10002014m	NKXS01000928.1	PIN21537.1	Putative mitochondrial carrier protein	AT1G72820.1	Mitochondrial substrate carrier family protein				KOG0765	PTHR24089,PTHR24089:SF191	PF00153
Haimp10002015m	NKXS01000928.1	PIN21538.1	Uncharacterized protein							PTHR24015,PTHR24015:SF416	PF12854,PF01535,PF13041
Haimp10002016m	NKXS01000928.1	PIN21539.1	Proliferation-associated nucleolar protein (NOL1) (EC 2.1.1.176)	AT5G26180.3	S-adenosyl-L-methionine-dependent methyltransferases superfamily protein		2.1.1.176	K15264	KOG2360	PTHR22807,PTHR22807:SF4	PF01189							3.26927	0.0194707
Haimp10002017m	NKXS01000928.1	PIN21540.1	WRKY domain-containing protein			GO:0003700,GO:0006355,GO:0043565				PTHR31221,PTHR31221:SF5	PF03106
Haimp10002018m	NKXS01000928.1	PIN21541.1	C2 NT-type domain-containing protein	AT5G26160.2	light-independent protochlorophyllide reductase subunit						PF10358
Haimp10002019m	NKXS01000928.1	PIN21542.1	Uncharacterized protein	AT4G33110.1	S-adenosyl-L-methionine-dependent methyltransferases superfamily protein	GO:0008610				PTHR10108,PTHR10108:SF275	PF02353
Haimp10002020m	NKXS01000928.1	PIN21543.1	(S)-coclaurine-N-methyltransferase (EC 2.1.1.140)				2.1.1.140
Haimp10002021m	NKXS01000928.1	PIN21544.1	Aminopeptidase (EC 3.4.11.-)	AT4G33090.1	aminopeptidase M1	GO:0006508,GO:0008237,GO:0008270	3.4.11.2	K08776	KOG1046	PTHR11533,PTHR11533:SF163	PF01433,PF11838							1.37784	0.00706589
Haimp10002022m	NKXS01000928.1	PIN21545.1	Protein-serine/threonine phosphatase (EC 3.1.3.16)	AT1G72770.1	HYPERSENSITIVE TO ABA1	GO:0003824	3.1.3.16	K14497	KOG0698	PTHR13832:SF269,PTHR13832	PF00481
Haimp10002024m	NKXS01000928.1	PIN21546.1	Component of the U4/U6.U5 snRNP/mitosis protein DIM1	AT5G08290.1	mRNA splicing factor, thioredoxin-like U5 snRNP	GO:0005681,GO:0007067		K12859	KOG3414	PTHR12052	PF02966							2.80067	0.00448782
Haimp10002025m	NKXS01000928.1	PIN21547.1	Ran-binding protein RANBP1	AT5G58590.1	RAN binding protein 1	GO:0046907		K15306	KOG0864	PTHR23138	PF00638
Haimp10002026m	NKXS01000928.1	PIN21548.1	NDR serine/threonine kinase (EC 2.7.11.1)	AT4G33080.1	AGC (cAMP-dependent, cGMP-dependent and protein kinase C) kinase family protein	GO:0004672,GO:0004674,GO:0005524,GO:0006468	2.7.11.1		KOG0605	PTHR24358:SF8,PTHR24358	PF00069,PF00433							1.2329	0.00226544
Haimp10002028m	NKXS01000928.1	PIN21549.1	Peptidylprolyl isomerase (EC 5.2.1.8)	AT4G33060.1	Cyclophilin-like peptidyl-prolyl cis-trans isomerase family protein	GO:0000413,GO:0003755,GO:0006457	5.2.1.8	K12737	KOG0885	PTHR11071:SF152,PTHR11071	PF00160
Haimp10002029m	NKXS01000928.1	PIN21550.1	Serine/threonine protein kinase (EC 2.7.11.1)	AT5G12000.1	Protein kinase protein with adenine nucleotide alpha hydrolases-like domain	GO:0004672,GO:0005524,GO:0006468	2.7.11.1		KOG1187	PTHR24420:SF682,PTHR24420	PF00069
Haimp10002031m	NKXS01000928.1	PIN21552.1	Conserved oligomeric Golgi complex subunit 8 (COG complex subunit 8) (Component of oligomeric Golgi complex 8)	AT5G11980.1	conserved oligomeric Golgi complex component-related / COG complex component-like protein	GO:0017119			KOG2069	PTHR21311,PTHR21311:SF0	PF04124
Haimp10002032m	NKXS01000928.1	PIN21553.1	Putative methyltransferase (EC 2.1.1.268)	AT2G26200.1	S-adenosyl-L-methionine-dependent methyltransferases superfamily protein		2.1.1.268		KOG2497	PTHR22809:SF1,PTHR22809	PF10294
Haimp10002033m	NKXS01000928.1	PIN21554.1	RNA helicase (EC 3.6.4.13)	AT3G13920.5	eukaryotic translation initiation factor 4A1	GO:0003676,GO:0005524	3.6.4.13			PTHR24031:SF57,PTHR24031	PF00270
Haimp10002034m	NKXS01008573.1	PIM98254.1	BHLH domain-containing protein			GO:0046983				PTHR16223:SF13,PTHR16223	PF00010							-1.32329	0.0415107
Haimp10002035m						GO:0005215,GO:0006810,GO:0016020			KOG1237	PTHR11654,PTHR11654:SF79	PF00854
Haimp10002036m				AT3G18930.3	RING/U-box superfamily protein	GO:0005515,GO:0008270				PTHR22764,PTHR22764:SF59	PF13639
Haimp10002038m				AT1G49430.1	long-chain acyl-CoA synthetase 2	GO:0003824,GO:0008152	6.2.1.3			PTHR24096:SF134,PTHR24096	PF00501
Haimp10002039m				AT3G50830.1	cold-regulated 413-plasma membrane 2						PF05562							-1.44126	0.0456676
Haimp10002041m	NKXS01000929.1	PIN21531.1	NB-ARC domain-containing protein	AT1G12220.2	Disease resistance protein (CC-NBS-LRR class) family	GO:0043531				PTHR23155:SF461,PTHR23155	PF00931
Haimp10002042m	NKXS01000929.1	PIN21532.1	AAI domain-containing protein								PF14368
Haimp10002043m	NKXS01000929.1	PIN21533.1	Serine/threonine protein kinase (EC 2.7.11.1)	AT4G08850.1	Leucine-rich repeat receptor-like protein kinase family protein	GO:0004672,GO:0005515,GO:0005524,GO:0006468	2.7.11.1		KOG1187	PTHR24420:SF571,PTHR24420	PF00069,PF00560
Haimp10002044m	NKXS01008578.1	PIM98251.1	Uncharacterized protein	AT1G14150.1	PsbQ-like 2	GO:0005509,GO:0009523,GO:0009654,GO:0015979,GO:0019898		K08901			PF05757
Haimp10002045m	NKXS01008578.1	PIM98252.1	Cytochrome P450 CYP4/CYP19/CYP26 subfamily	AT1G69500.1	cytochrome P450, family 704, subfamily B, polypeptide 1	GO:0005506,GO:0016705,GO:0020037,GO:0055114			KOG0157	PTHR24296:SF8,PTHR24296	PF00067
Haimp10002046m	NKXS01008578.1	PIM98253.1	NAC domain-containing protein			GO:0003677,GO:0006355				PTHR31719:SF3,PTHR31719	PF02365							-1.85781	0.0190499
Haimp10002047m				AT3G58560.1	DNAse I-like superfamily protein		3.1.13.4			PTHR12121:SF34,PTHR12121	PF03372
Haimp10002049m	NKXS01008579.1	PIM98249.1	60S ribosomal protein L21	AT1G09590.1	Translation protein SH3-like family protein	GO:0003735,GO:0005622,GO:0005840,GO:0006412		K02889	KOG1732	PTHR20981	PF01157
Haimp10002051m	NKXS01008580.1	PIM98247.1	Beta-glucosidase, lactase phlorizinhydrolase (EC 3.2.1.21)	AT3G18080.1	B-S glucosidase 44	GO:0004553,GO:0005975	3.2.1.21	K05350	KOG0626	PTHR10353:SF28,PTHR10353	PF00232							1.28207	0.0125241
Haimp10002052m	NKXS01008581.1	PIM98246.1	Non-specific serine/threonine protein kinase (EC 2.7.11.1)	AT5G20480.2	EF-TU receptor	GO:0005515	2.7.11.1			PTHR24420	PF13855,PF08263,PF00560
Haimp10002054m						GO:0000275,GO:0015986,GO:0046933,GO:0046961	3.6.3.14			PTHR12448,PTHR12448:SF0	PF04627
Haimp10002056m																		1.46137	0.00249209
Haimp10002057m				AT4G35920.1	PLAC8 family protein					PTHR31704,PTHR31704:SF3	PF04749
Haimp10002060m	NKXS01000930.1	PIN21523.1	Non-specific serine/threonine protein kinase (EC 2.7.11.1)	AT3G16030.6	lectin protein kinase family protein	GO:0004672,GO:0006468	2.7.11.1			PTHR24420:SF718,PTHR24420	PF07714,PF08276,PF01453
Haimp10002061m				AT1G67520.6	lectin protein kinase family protein	GO:0004672,GO:0006468	2.7.11.1		KOG1187	PTHR24420:SF718,PTHR24420	PF07714,PF01453
Haimp10002062m	NKXS01000930.1	PIN21524.1	Tam3-transposase (Ac family)	AT1G19260.1	TTF-type zinc finger protein with HAT dimerisation domain	GO:0046983			KOG1121	PTHR11697:SF74,PTHR11697	PF14291,PF05699
Haimp10002063m	NKXS01000930.1	PIN21525.1	Uncharacterized protein	AT3G48195.1	Phox (PX) domain-containing protein	GO:0035091		K19330		PTHR12326	PF00787,PF13901							2.03706	0.000191229
Haimp10002064m	NKXS01000930.1	PIN21526.1	Uncharacterized protein	AT5G62960.1	UDP-N-acetylglucosamine-N-acetylmuramyl-pyrophosphoryl-undecaprenol N-acetylglucosamine protein					PTHR12242,PTHR12242:SF4
Haimp10002066m	NKXS01000930.1	PIN21527.1	Uncharacterized protein			GO:0005515		K06195		PTHR14289	PF02151,PF04379							-1.29522	0.0382138
Haimp10002068m	NKXS01000930.1	PIN21529.1	Transcription factor, Myb superfamily			GO:0003682		K09422	KOG0048	PTHR10641:SF221,PTHR10641	PF00249
Haimp10002069m	NKXS01000930.1	PIN21530.1	NB-ARC domain-containing protein			GO:0043531				PTHR23155:SF461,PTHR23155	PF00931
Haimp10002070m				AT1G32470.1	Single hybrid motif superfamily protein					PTHR11715:SF1,PTHR11715	PF01597
Haimp10002071m	NKXS01008586.1	PIM98245.1	Uncharacterized protein									4.17616	0.000905087
Haimp10002076m	NKXS01008589.1	PIM98244.1	Cytochrome P450 CYP2 subfamily (EC 1.14.13.89)			GO:0005506,GO:0016705,GO:0020037,GO:0055114	1.14.13.89		KOG0156	PTHR24298,PTHR24298:SF61	PF00067
Haimp10002078m	NKXS01008590.1	PIM98243.1	BAH domain-containing protein			GO:0003682				PTHR12505:SF19,PTHR12505	PF01426
Haimp10002079m				AT5G42890.1	sterol carrier protein 2		2.3.1.176		KOG4170	PTHR10094,PTHR10094:SF12	PF02036							-2.19016	0.013947
Haimp10002082m						GO:0006662,GO:0015035,GO:0045454	5.3.4.1		KOG0907	PTHR10438:SF229,PTHR10438	PF00085
Haimp10002084m				AT5G39950.1	thioredoxin 2	GO:0006662,GO:0015035,GO:0045454	1.6.5.4		KOG0907	PTHR10438:SF243,PTHR10438	PF00085
Haimp10002085m	NKXS01008592.1	PIM98241.1	Uncharacterized protein	AT1G27100.1	Actin cross-linking protein					PTHR31205:SF2,PTHR31205	PF04601							4.77916	1.55751e-11
Haimp10002086m				AT4G36990.1	heat shock factor 4	GO:0003700,GO:0005634,GO:0006355,GO:0009408,GO:0043565		K09419		PTHR10015:SF146,PTHR10015	PF00447
Haimp10002087m	NKXS01000931.1	PIN21507.1	Uncharacterized protein	AT3G50820.1	photosystem II subunit O-2	GO:0005509,GO:0009523,GO:0009654,GO:0015979,GO:0019898,GO:0042549		K02716			PF01716
Haimp10002088m	NKXS01000931.1	PIN21508.1	DYW_deaminase domain-containing protein	AT1G20230.1	Pentatricopeptide repeat (PPR) superfamily protein					PTHR24015,PTHR24015:SF75	PF01535,PF14432,PF13041
Haimp10002089m	NKXS01000931.1	PIN21509.1	CASP-like protein	AT3G50810.1	Uncharacterised protein family (UPF0497)					PTHR32021:SF2,PTHR32021	PF04535
Haimp10002090m	NKXS01000931.1	PIN21510.1	Uncharacterized protein	AT2G23690.1	HTH-type transcriptional regulator						PF14009
Haimp10002091m	NKXS01000931.1	PIN21511.1	SCP domain-containing protein	AT5G66590.1	CAP (Cysteine-rich secretory proteins, Antigen 5, and Pathogenesis-related 1 protein) superfamily protein					PTHR10334,PTHR10334:SF170	PF00188
Haimp10002092m	NKXS01000931.1	PIN21512.1	Uncharacterized protein	AT5G66600.9	electron transporter, putative (Protein of unknown function, DUF547)					PTHR23054,PTHR23054:SF11	PF04784,PF14389
Haimp10002094m	NKXS01000931.1	PIN21513.1	SANTA domain-containing protein								PF09133
Haimp10002095m	NKXS01000931.1	PIN21514.1	Histone H3 (Lys9) methyltransferase SUV39H1/Clr4, required for transcriptional silencing (EC 2.1.1.43)	AT2G23740.2	histone-lysine N-methyltransferase SUVR5	GO:0005515,GO:0005634,GO:0008270,GO:0018024,GO:0034968	2.1.1.43		KOG1082	PTHR22884,PTHR22884:SF278	PF05033,PF00856
Haimp10002098m	NKXS01000931.1	PIN21515.1	Uncharacterized protein	AT3G50780.1	BTB/POZ domain protein					PTHR31060:SF5,PTHR31060
Haimp10002100m	NKXS01000931.1	PIN21516.1	Transcription factor MEIS1	AT4G36870.2	BEL1-like homeodomain 2	GO:0003677,GO:0006355			KOG0773	PTHR11850,PTHR11850:SF66	PF07526,PF05920							-2.34668	0.0211767
Haimp10002101m	NKXS01000931.1	PIN21517.1	Adaptor protein Enigma	AT4G36860.3	LIM domain-containing protein	GO:0008270			KOG1703	PTHR24209:SF7,PTHR24209	PF12315,PF00412							1.58374	0.00274805
Haimp10002103m	NKXS01000931.1	PIN21518.1	Serine/threonine protein kinase (EC 2.7.11.1)	AT2G33580.1	Protein kinase superfamily protein	GO:0004672,GO:0005524,GO:0006468	2.7.11.1		KOG1187	PTHR24420:SF626,PTHR24420	PF00069,PF01476
Haimp10002104m	NKXS01000931.1	PIN21519.1	Acid phosphatase (EC 3.1.3.2)	AT1G54780.1	thylakoid lumen 18.3 kDa protein		3.1.3.2				PF04536							-1.21624	0.037262
Haimp10002105m	NKXS01000931.1	PIN21520.1	Alpha-L-fucosidase (EC 3.2.1.51)	AT1G54790.2	GDSL-like Lipase/Acylhydrolase superfamily protein	GO:0006629,GO:0016788	3.2.1.51			PTHR22835,PTHR22835:SF117	PF00657
Haimp10002106m	NKXS01000931.1	PIN21521.1	Serine/threonine protein kinase (EC 2.7.11.1)	AT2G23770.1	protein kinase family protein / peptidoglycan-binding LysM domain-containing protein	GO:0004672,GO:0006468	2.7.11.1		KOG1187	PTHR24420:SF626,PTHR24420	PF07714,PF01476							1.34997	0.000574024
Haimp10002108m	NKXS01008594.1	PIM98240.1	GRAS domain-containing protein	AT3G49950.1	GRAS family transcription factor					PTHR31636:SF5,PTHR31636	PF03514
Haimp10002109m	NKXS01008595.1	PIM98239.1	BTB domain-containing protein							PTHR31060:SF3,PTHR31060
Haimp10002111m	NKXS01008596.1	PIM98236.1	Inositol polyphosphate 5-phosphatase (EC 3.1.3.56)	AT2G43900.2	Endonuclease/exonuclease/phosphatase family protein		3.1.3.56		KOG0565	PTHR11200:SF24,PTHR11200	PF03372
Haimp10002113m	NKXS01008596.1	PIM98237.1	Thiol S-methyltransferase (EC 2.1.1.9)			GO:0008757	2.1.1.9			PTHR32183:SF4,PTHR32183	PF05724
Haimp10002114m	NKXS01008596.1	PIM98238.1	Hydroxyindole-O-methyltransferase	AT4G35150.1	O-methyltransferase family protein	GO:0008171,GO:0046983			KOG3178	PTHR11746,PTHR11746:SF68	PF08100,PF00891
Haimp10002115m	NKXS01008597.1	PIM98234.1	Uncharacterized protein	AT1G11200.1	organic solute transporter ostalpha protein (DUF300)					PTHR23423,PTHR23423:SF15	PF03619
Haimp10002116m	NKXS01008597.1	PIM98235.1	Sarcosine/dimethylglycine N-methyltransferase (EC 2.1.1.157)			GO:0008152,GO:0008168	2.1.1.157				PF08241
Haimp10002117m	NKXS01008598.1	PIM98233.1	Molecular chaperone (DnaJ superfamily)	AT5G22060.1	DNAJ homologue 2	GO:0031072,GO:0051082			KOG0712	PTHR24076:SF1,PTHR24076	PF01556,PF00684
Haimp10002118m				AT3G07040.1	NB-ARC domain-containing disease resistance protein	GO:0005515,GO:0043531				PTHR23155:SF445,PTHR23155	PF13855,PF00931
Haimp10002119m						GO:0003700,GO:0006355,GO:0043565					PF03106
Haimp10002120m				AT2G05210.2	Nucleic acid-binding, OB-fold-like protein	GO:0000723,GO:0000784,GO:0003677,GO:0043047			KOG4757	PTHR14513	PF02765
Haimp10002125m	NKXS01008601.1	PIM98232.1	Uncharacterized protein	AT2G24100.1	ATP-dependent DNA helicase							0.559794	0.03707					-2.85503	0.0036563			DiEG
Haimp10002126m				AT3G23780.2	nuclear RNA polymerase D2A	GO:0003677,GO:0003899,GO:0006351,GO:0032549	2.7.7.6			PTHR20856,PTHR20856:SF21	PF04561,PF04563
Haimp10002127m				AT5G20910.1	RING/U-box superfamily protein	GO:0005515,GO:0008270		K16274		PTHR22763:SF2,PTHR22763	PF13639
Haimp10002130m				AT5G08520.1	Duplicated homeodomain-like superfamily protein	GO:0003682				PTHR25040,PTHR25040:SF70	PF00249
Haimp10002131m	NKXS01000010.1	PIN27108.1	Uncharacterized protein	AT5G24310.1	ABL interactor-like protein 3					PTHR10460		0.885864	0.0255555					2.96548	0.00233049			CEG
Haimp10002132m	NKXS01000010.1	PIN27109.1	Uncharacterized protein	AT5G53045.1	transcription factor			K15902		PTHR31283	PF09341							1.23875	0.00540464
Haimp10002133m	NKXS01000010.1	PIN27110.1	Soluble epoxide hydrolase (EC 3.1.1.1)	AT5G53050.4	alpha/beta-Hydrolases superfamily protein		3.1.1.1		KOG4178	PTHR10992:SF703,PTHR10992	PF12697
Haimp10002135m	NKXS01000089.1	PIN26486.1	NAD(P)H oxidase (EC 1.6.3.1)	AT5G51060.1	NADPH/respiratory burst oxidase protein D	GO:0004601,GO:0016491,GO:0050664,GO:0055114	1.6.3.1			PTHR11972,PTHR11972:SF44	PF08022,PF08414,PF01794
Haimp10002137m	NKXS01000089.1	PIN26487.1	Uncharacterized protein								PF03017
Haimp10002140m				AT5G51060.1	NADPH/respiratory burst oxidase protein D	GO:0004601,GO:0005509,GO:0016491,GO:0050664,GO:0055114	1.6.3.1		KOG0039	PTHR11972,PTHR11972:SF44	PF13405,PF08022,PF08414,PF01794,PF08030
Haimp10002141m	NKXS01000089.1	PIN26489.1	NAD(P)H oxidase (EC 1.6.3.1)	AT5G47910.1	respiratory burst oxidase homologue D	GO:0016491,GO:0055114	1.6.3.1			PTHR11972,PTHR11972:SF44	PF08022
Haimp10002142m	NKXS01000089.1	PIN26490.1	Ferric reductase, NADH/NADPH oxidase (EC 1.6.3.1)	AT5G51060.1	NADPH/respiratory burst oxidase protein D	GO:0004601,GO:0016491,GO:0050664,GO:0055114	1.6.3.1		KOG0039	PTHR11972,PTHR11972:SF44	PF08022,PF08414,PF08030
Haimp10002144m	NKXS01000089.1	PIN26491.1	Ferric reductase, NADH/NADPH oxidase (EC 1.6.3.1)	AT5G51060.1	NADPH/respiratory burst oxidase protein D	GO:0004601,GO:0016491,GO:0050664,GO:0055114	1.6.3.1	K13447	KOG0039	PTHR11972,PTHR11972:SF44	PF08022,PF08414,PF01794,PF08030
Haimp10002146m	NKXS01000933.1	PIN21506.1	Uncharacterized protein	AT4G36850.1	PQ-loop repeat family protein / transmembrane family protein					PTHR16201:SF34,PTHR16201	PF04193
Haimp10002147m				AT5G08520.1	Duplicated homeodomain-like superfamily protein	GO:0003682				PTHR25040,PTHR25040:SF70	PF00249							-1.59132	0.0051863
Haimp10002151m	NKXS01008604.1	PIM98229.1	Uncharacterized protein			GO:0003677				PTHR31920,PTHR31920:SF15	PF02362
Haimp10002152m	NKXS01008604.1	PIM98230.1	Uncharacterized protein	AT2G37180.1	Aquaporin-like superfamily protein	GO:0005215,GO:0006810,GO:0016020				PTHR19139,PTHR19139:SF50	PF00230
Haimp10002156m	NKXS01008605.1	PIM98226.1	Putative E3 ubiquitin ligase	AT3G58030.1	RING/U-box superfamily protein		6.3.2.19	K10666	KOG0320	PTHR12313	PF13923
Haimp10002157m	NKXS01008605.1	PIM98227.1	Growth-regulating factor								PF08879
Haimp10002158m	NKXS01008605.1	PIM98228.1	Uncharacterized protein			GO:0047134,GO:0055114				PTHR13871	PF07649
Haimp10002159m	NKXS01008606.1	PIM98225.1	Uncharacterized protein	AT3G12100.1	Cation efflux family protein	GO:0006812,GO:0008324,GO:0016021,GO:0055085				PTHR11562:SF23,PTHR11562	PF01545
Haimp10002160m						GO:0006812,GO:0008324,GO:0016021,GO:0055085				PTHR11562,PTHR11562:SF23	PF01545
Haimp10002161m				AT2G42120.1	DNA polymerase delta small subunit	GO:0003677,GO:0003887,GO:0006260	2.7.7.7	K02328	KOG2732	PTHR10416,PTHR10416:SF0	PF04042
Haimp10002162m				AT3G05950.1	RmlC-like cupins superfamily protein	GO:0045735				PTHR31238	PF00190
Haimp10002163m				AT3G05950.1	RmlC-like cupins superfamily protein	GO:0045735				PTHR31238	PF00190							-3.34981	0.0162255
Haimp10002166m	NKXS01008607.1	PIM98221.1	Actin	AT3G53750.2	actin 3			K10355	KOG0676	PTHR11937,PTHR11937:SF188	PF00022
Haimp10002167m	NKXS01008607.1	PIM98222.1	J domain-containing protein	AT2G42080.1	Chaperone DnaJ-domain superfamily protein					PTHR25040,PTHR25040:SF145	PF00226
Haimp10002168m	NKXS01008607.1	PIM98223.1	PAP_fibrillin domain-containing protein	AT2G42130.4	Plastid-lipid associated protein PAP / fibrillin family protein					PTHR31906,PTHR31906:SF5	PF04755
Haimp10002169m	NKXS01008607.1	PIM98224.1	VQ domain-containing protein	AT3G58000.1	VQ motif-containing protein						PF05678							-1.63153	0.00310461
Haimp10002170m	NKXS01008608.1	PIM98220.1	Apoptotic ATPase	AT1G53350.1	Disease resistance protein (CC-NBS-LRR class) family	GO:0043531			KOG4658	PTHR23155:SF445,PTHR23155	PF00931
Haimp10002173m				AT4G33330.2	plant glycogenin-like starch initiation protein 3	GO:0016757	2.4.1.186		KOG1950	PTHR11183,PTHR11183:SF44	PF01501
Haimp10002176m																		1.4789	0.0253036
Haimp10002177m										PTHR23227	PF07572
Haimp10002179m	NKXS01008609.1	PIM98218.1	Transcription initiation factor IIF subunit alpha	AT4G12610.2	transcription initiation factor IIF subunit alpha RAP74	GO:0003677,GO:0005634,GO:0006367,GO:0032968		K03138		PTHR13011	PF05793							0.790861	0.023226
Haimp10002180m	NKXS01008609.1	PIM98219.1	Phytocyanin domain-containing protein			GO:0005507,GO:0009055					PF02298							-2.17254	0.0131147
Haimp10002182m							2.7.7.7
Haimp10002185m																		5.21904	9.92725e-12
Haimp10002186m				AT4G29790.1	serine/arginine repetitive matrix protein					PTHR31115,PTHR31115:SF2
Haimp10002187m	NKXS01008614.1	PIM98217.1	J domain-containing protein							PTHR24077	PF00226
Haimp10002188m	NKXS01008615.1	PIM98215.1	Uncharacterized protein							PTHR12601:SF14,PTHR12601	PF15044
Haimp10002189m	NKXS01008615.1	PIM98216.1	DNA-(Apurinic or apyrimidinic site) lyase (EC 4.2.99.18)	AT1G52500.2	MUTM homolog-1	GO:0003684,GO:0003906,GO:0006284,GO:0006289,GO:0008270,GO:0016799	4.2.99.18	K10563		PTHR22993	PF06831,PF01149
Haimp10002190m	NKXS01008617.1	PIM98213.1	Polygalacturonase (EC 3.2.1.15)	AT1G60590.1	Pectin lyase-like superfamily protein	GO:0004650,GO:0005975	3.2.1.15			PTHR31375,PTHR31375:SF7	PF00295
Haimp10002191m	NKXS01008617.1	PIM98214.1	Enoyl-CoA hydratase (EC 4.1.3.36)	AT1G60550.1	enoyl-CoA hydratase/isomerase D	GO:0003824,GO:0008152	4.1.3.36	K01661	KOG1680	PTHR11941:SF32,PTHR11941	PF00378
Haimp10002193m	NKXS01000936.1	PIN21489.1	Uncharacterized protein	AT3G14730.1	Pentatricopeptide repeat (PPR) superfamily protein					PTHR24015,PTHR24015:SF54	PF01535,PF13041
Haimp10002194m	NKXS01000936.1	PIN21490.1	Aa_trans domain-containing protein	AT2G41190.1	Transmembrane amino acid transporter family protein			K15015		PTHR22950:SF191,PTHR22950	PF01490							-4.07585	0.000797902
Haimp10002195m	NKXS01000936.1	PIN21491.1	Aa_trans domain-containing protein	AT2G41190.1	Transmembrane amino acid transporter family protein					PTHR22950:SF60,PTHR22950	PF01490							-3.77486	0.0149596
Haimp10002196m	NKXS01000936.1	PIN21492.1	Diadenosine and diphosphoinositol polyphosphate phosphohydrolase	AT3G12600.1	nudix hydrolase homolog 16	GO:0016787		K07766	KOG2839	PTHR12629	PF00293
Haimp10002197m	NKXS01000936.1	PIN21493.1	Nudix hydrolase domain-containing protein	AT3G12600.1	nudix hydrolase homolog 16	GO:0016787				PTHR12629	PF00293
Haimp10002199m	NKXS01000936.1	PIN21494.1	E2F-like protein	AT5G03415.1	Transcription factor DP	GO:0003700,GO:0005667,GO:0006355,GO:0007049		K04683	KOG2829	PTHR12548	PF02319,PF08781							-2.4481	0.038339
Haimp10002202m	NKXS01000936.1	PIN21497.1	Histidine--tRNA ligase (EC 6.1.1.21)	AT3G46100.1	Histidyl-tRNA synthetase 1	GO:0005737	6.1.1.21	K01892	KOG1936	PTHR11476:SF5,PTHR11476	PF03129,PF13393
Haimp10002204m	NKXS01000936.1	PIN21499.1	Uncharacterized protein	AT1G68060.1	microtubule-associated proteins 70-1	GO:0007010,GO:0008017				PTHR31246,PTHR31246:SF2	PF07058
Haimp10002205m	NKXS01000936.1	PIN21500.1	DNA gyrase subunit B (EC 5.6.2.2)	AT5G04130.1	DNA GYRASE B2	GO:0003677,GO:0003918,GO:0005524,GO:0006265	5.99.1.3	K02470	KOG0355	PTHR10169:SF35,PTHR10169	PF02518,PF01751,PF00986,PF00204							-2.32561	0.0034943
Haimp10002206m	NKXS01000936.1	PIN21501.1	Uncharacterized protein	AT5G27820.1	Ribosomal L18p/L5e family protein	GO:0003735,GO:0005622,GO:0005840,GO:0006412				PTHR12899:SF6,PTHR12899	PF00861
Haimp10002207m	NKXS01000936.1	PIN21502.1	Alpha-glucosidase (EC 3.2.1.20)			GO:0004553,GO:0005975	3.2.1.20			PTHR22762:SF5,PTHR22762	PF01055					-1.69883	0.0358933
Haimp10002208m	NKXS01000936.1	PIN21503.1	Uncharacterized protein	AT1G80270.2	PENTATRICOPEPTIDE REPEAT 596					PTHR24015,PTHR24015:SF26	PF13812,PF01535							-2.42427	0.023018
Haimp10002209m	NKXS01000936.1	PIN21504.1	SMAP domain-containing protein	AT3G56720.3	pre-mRNA-splicing factor						PF15477							1.79579	0.00472264
Haimp10002210m	NKXS01000936.1	PIN21505.1	F-box domain-containing protein	AT2G32560.1	F-box family protein	GO:0005515				PTHR31482,PTHR31482:SF2	PF00646
Haimp10002211m				AT5G02750.1	RING/U-box superfamily protein	GO:0005515,GO:0008270	6.3.2.19		KOG1493	PTHR22763:SF9,PTHR22763	PF13639
Haimp10002212m				AT2G37330.1	aluminum sensitive 3			K02069		PTHR30028,PTHR30028:SF0	PF03649							3.54473	2.233e-05
Haimp10002214m				AT5G02710.2	zinc/iron-chelating domain protein			K06940			PF03692
Haimp10002215m						GO:0003676,GO:0008270		K12896	KOG0106	PTHR10548	PF00098,PF00076							-1.59032	0.0150142
Haimp10002216m						GO:0005515			KOG0472	PTHR24420	PF13855,PF13516,PF08263,PF00560							-1.11696	0.0470681
Haimp10002217m				AT1G71400.1	receptor like protein 12	GO:0005515			KOG0472	PTHR24420	PF13855,PF13516,PF08263,PF00560
Haimp10002218m				AT1G51410.1	NAD(P)-binding Rossmann-fold superfamily protein	GO:0003824,GO:0050662			KOG1502	PTHR10366:SF307,PTHR10366	PF01370
Haimp10002219m	NKXS01008622.1	PIM98211.1	Cytochrome P450 CYP2 subfamily	AT3G61040.1	cytochrome P450, family 76, subfamily C, polypeptide 7	GO:0005506,GO:0016705,GO:0020037,GO:0055114			KOG0156	PTHR24298	PF00067
Haimp10002220m	NKXS01008622.1	PIM98212.1	SANT domain-containing protein	AT1G75250.1	RAD-like 6	GO:0003682				PTHR25040,PTHR25040:SF70	PF00249
Haimp10002221m				AT3G10060.1	FKBP-like peptidyl-prolyl cis-trans isomerase family protein	GO:0006457	5.2.1.8		KOG0544	PTHR10516,PTHR10516:SF264	PF00254							-2.1856	0.000988474
Haimp10002222m				AT5G02070.1	Protein kinase family protein	GO:0004672,GO:0005524,GO:0006468	2.7.11.1	K04730	KOG1187	PTHR24420	PF00069							2.83446	7.67689e-05
Haimp10002223m	NKXS01008625.1	PIM98209.1	Protein-serine/threonine phosphatase (EC 3.1.3.16)			GO:0003824	3.1.3.16	K17505	KOG0698	PTHR13832,PTHR13832:SF266	PF00481
Haimp10002225m	NKXS01008625.1	PIM98210.1	Tify domain-containing protein	AT4G14720.2	TIFY domain/Divergent CCT motif family protein						PF09425,PF06200							-2.70186	0.00604496
Haimp10002226m				AT1G03070.3	Bax inhibitor-1 family protein			K06890		PTHR23291,PTHR23291:SF31	PF01027
Haimp10002227m	NKXS01008626.1	PIM98208.1	Transcription factor, Myb superfamily	AT1G66370.1	myb domain protein 113	GO:0003682		K09422	KOG0048	PTHR10641,PTHR10641:SF459	PF00249
Haimp10002228m				AT1G05010.1	ethylene-forming enzyme	GO:0016491,GO:0016706,GO:0055114	1.14.17.4	K05933	KOG0143	PTHR10209	PF14226,PF03171							-2.21794	0.00115013
Haimp10002231m				AT1G56430.1	nicotianamine synthase 4	GO:0030410,GO:0030418	2.5.1.43	K05953		PTHR32266:SF9,PTHR32266	PF03059							-2.44442	0.00554642
Haimp10002232m	NKXS01008628.1	PIM98205.1	Delta(12)-fatty-acid desaturase (EC 1.14.19.6)	AT3G12120.2	fatty acid desaturase 2	GO:0006629,GO:0016717,GO:0055114	1.14.19.6	K10256		PTHR32100:SF0,PTHR32100	PF00487,PF11960
Haimp10002233m	NKXS01008628.1	PIM98206.1	Uncharacterized protein			GO:0009790					PF03760							1.02902	0.0169274
Haimp10002234m	NKXS01008628.1	PIM98207.1	Uncharacterized protein	AT5G06760.1	Late Embryogenesis Abundant 4-5	GO:0009790					PF03760	3.44493	0.000262265			-3.90925	0.00183239	-5.10836	1.92243e-05		DiEG	DiEG		CEG
Haimp10002235m	NKXS01008629.1	PIM98204.1	Uncharacterized protein	AT3G05500.1	Rubber elongation factor protein (REF)						PF05755							2.65085	0.0040174
Haimp10002236m	NKXS01008630.1	PIM98202.1	S-adenosylmethionine synthase (EC 2.5.1.6)	AT4G01850.1	S-adenosylmethionine synthetase 2	GO:0004478,GO:0005524,GO:0006556	2.5.1.6	K00789	KOG1506	PTHR11964	PF02772,PF02773,PF00438
Haimp10002237m	NKXS01008630.1	PIM98203.1	Glucan endo-1,3-beta-D-glucosidase (EC 3.2.1.39)				3.2.1.39
Haimp10002239m	NKXS01000937.1	PIN21465.1	ER membrane protein complex subunit 1	AT5G11560.1	catalytics	GO:0072546			KOG2103	PTHR21573:SF0,PTHR21573	PF13360,PF07774
Haimp10002240m	NKXS01000937.1	PIN21466.1	Nepenthesin (EC 3.4.23.12)	AT2G36670.1	Eukaryotic aspartyl protease family protein	GO:0004190,GO:0006508	3.4.23.12			PTHR13683:SF270,PTHR13683	PF14543
Haimp10002242m	NKXS01000937.1	PIN21468.1	RNA helicase (EC 3.6.4.13)	AT3G53110.1	P-loop containing nucleoside triphosphate hydrolases superfamily protein		3.6.4.13			PTHR24031:SF208,PTHR24031	PF00271
Haimp10002243m	NKXS01000937.1	PIN21469.1	Uncharacterized protein	AT3G09925.1	Pollen Ole e 1 allergen and extensin family protein					PTHR31614:SF4,PTHR31614	PF01190
Haimp10002244m	NKXS01000937.1	PIN21470.1	VPS37 C-terminal domain-containing protein	AT2G36680.1	Modifier of rudimentary (Mod(r)) protein			K12185	KOG3270	PTHR13678	PF07200							0.895313	0.044153
Haimp10002246m	NKXS01000937.1	PIN21471.1	B box-type domain-containing protein	AT1G32700.1	PLATZ transcription factor family protein					PTHR31065:SF5,PTHR31065	PF04640
Haimp10002248m	NKXS01000937.1	PIN21472.1	RING-type domain-containing protein			GO:0005515,GO:0008270				PTHR14155	PF13639							-1.98972	0.0236223
Haimp10002249m	NKXS01000937.1	PIN21473.1	Uridine permease/thiamine transporter/allantoin transport	AT5G03555.1	permease, cytosine/purines, uracil, thiamine, allantoin family protein	GO:0015205,GO:0015851,GO:0016020		K03457	KOG2466	PTHR30618,PTHR30618:SF3	PF02133
Haimp10002250m	NKXS01000937.1	PIN21474.1	Cytochrome P450 CYP4/CYP19/CYP26 subfamily (EC 1.14.99.45)	AT3G53130.1	Cytochrome P450 superfamily protein	GO:0005506,GO:0016705,GO:0020037,GO:0055114	1.14.99.45	K09837	KOG0157	PTHR24290,PTHR24290:SF54	PF00067							1.1287	0.00544965
Haimp10002251m	NKXS01000937.1	PIN21475.1	E3 ubiquitin ligase involved in syntaxin degradation						KOG0978	PTHR13140,PTHR13140:SF296	PF10358
Haimp10002252m	NKXS01000937.1	PIN21476.1	Histone acetyltransferase (EC 2.3.1.48)	AT2G36720.1	Acyl-CoA N-acyltransferase with RING/FYVE/PHD-type zinc finger domain	GO:0005515	2.3.1.48			PTHR24098:SF5,PTHR24098	PF00628
Haimp10002254m	NKXS01000937.1	PIN21477.1	Glycosyltransferase (EC 2.4.1.-)	AT3G53150.1	UDP-glucosyl transferase 73D1	GO:0008152,GO:0016758			KOG1192	PTHR11926:SF146,PTHR11926	PF00201
Haimp10002255m				AT3G53150.1	UDP-glucosyl transferase 73D1	GO:0008152,GO:0016758				PTHR11926:SF146,PTHR11926
Haimp10002256m	NKXS01000937.1	PIN21478.1	Trans-zeatin O-beta-D-glucosyltransferase (EC 2.4.1.203)			GO:0008152,GO:0016758	2.4.1.203			PTHR11926:SF146,PTHR11926
Haimp10002257m	NKXS01000937.1	PIN21479.1	Trans-zeatin O-beta-D-glucosyltransferase (EC 2.4.1.203)	AT2G36750.1	UDP-glucosyl transferase 73C1	GO:0008152,GO:0016758	2.4.1.203			PTHR11926:SF146,PTHR11926
Haimp10002258m	NKXS01000937.1	PIN21480.1	Uncharacterized protein	AT1G75800.1	Pathogenesis-related thaumatin superfamily protein					PTHR31048	PF00314
Haimp10002259m	NKXS01000937.1	PIN21481.1	Expansin							PTHR31867,PTHR31867:SF5	PF03330,PF01357
Haimp10002260m	NKXS01000937.1	PIN21482.1	WD40-repeat-containing subunit of the 18S rRNA processing complex	AT3G21540.1	transducin family protein / WD-40 repeat family protein	GO:0005515		K14556	KOG0306	PTHR19853,PTHR19853:SF0	PF04003,PF00400							2.30088	0.0104587
Haimp10002261m	NKXS01000937.1	PIN21483.1	1-phosphatidylinositol-4-phosphate 5-kinase (EC 2.7.1.68)	AT3G09920.1	phosphatidyl inositol monophosphate 5 kinase	GO:0016307,GO:0046488	2.7.1.68	K00889	KOG0229	PTHR23086:SF25,PTHR23086	PF01504,PF02493
Haimp10002264m	NKXS01000937.1	PIN21484.1	Splicing factor 3a, subunit 2					K12826	KOG0227	PTHR23205:SF0,PTHR23205	PF12874
Haimp10002265m	NKXS01000937.1	PIN21485.1	Uncharacterized protein	AT5G56940.1	Ribosomal protein S16 family protein	GO:0003735,GO:0005622,GO:0005840,GO:0006412				PTHR12919	PF00886
Haimp10002266m	NKXS01000937.1	PIN21486.1	GTPase Rab18, small G protein superfamily (EC 3.6.5.2) (Fragment)	AT5G03530.1	RAB GTPase homolog C2A	GO:0005525,GO:0007264	3.6.5.2	K07910	KOG0080	PTHR24073,PTHR24073:SF285	PF00071
Haimp10002267m	NKXS01000937.1	PIN21487.1	Fetal globin-inducing factor (Contains ankyrin repeats) (EC 2.4.2.30)	AT3G09890.1	Ankyrin repeat family protein	GO:0005515	2.4.2.30		KOG0512	PTHR24193	PF00023,PF12796
Haimp10002268m	NKXS01000937.1	PIN21488.1	Uncharacterized protein	AT5G03510.1	C2H2-type zinc finger family protein					PTHR26374	PF13912							-1.71726	0.00884531
Haimp10002269m						GO:0030001,GO:0046872			KOG1603	PTHR22814,PTHR22814:SF13	PF00403
Haimp10002270m	NKXS01008634.1	PIM98200.1	Uncharacterized protein	AT1G75130.1	cytochrome P450, family 721, subfamily A, polypeptide 1	GO:0005506,GO:0016705,GO:0020037,GO:0055114				PTHR24282,PTHR24282:SF16	PF00067
Haimp10002271m	NKXS01008634.1	PIM98201.1	Uncharacterized protein	AT5G66730.1	C2H2-like zinc finger protein					PTHR10593,PTHR10593:SF20								1.05781	0.0173275
Haimp10002274m				AT1G61070.1	low-molecular-weight cysteine-rich 66	GO:0006952	1.8.5.1				PF00304
Haimp10002275m						GO:0006952					PF00304
Haimp10002276m	NKXS01000938.1	PIN21461.1	Zn-finger protein	AT5G22920.1	CHY-type/CTCHY-type/RING-type Zinc finger protein	GO:0005515,GO:0008270	6.3.2.19	K10144	KOG1940	PTHR21319:SF4,PTHR21319	PF05495,PF13639,PF14599	-4.28514	1.43495e-07			2.27487	0.0131878	-5.80534	2.13064e-05		DiEG	CEG		DiEG
Haimp10002277m	NKXS01000938.1	PIN21462.1	Carbonic anhydrase (EC 4.2.1.1)	AT1G08080.1	alpha carbonic anhydrase 7		4.2.1.1	K01674	KOG0382	PTHR18952,PTHR18952:SF100	PF00194
Haimp10002279m	NKXS01000938.1	PIN21463.1	Pectate lyase (EC 4.2.2.2)	AT3G53190.1	Pectin lyase-like superfamily protein		4.2.2.2	K01728		PTHR31683:SF3,PTHR31683	PF00544
Haimp10002280m	NKXS01000938.1	PIN21464.1	Uncharacterized protein	AT3G53200.1	myb domain protein 27	GO:0003682		K09422		PTHR10641,PTHR10641:SF484	PF00249
Haimp10002281m	NKXS01008636.1	PIM98198.1	Acid phosphatase (EC 3.1.3.2)	AT5G51260.1	HAD superfamily, subfamily IIIB acid phosphatase	GO:0003993	3.1.3.2			PTHR31284	PF03767							-2.941	0.0232886
Haimp10002283m	NKXS01008642.1	PIM98196.1	Beta-glucosidase, lactase phlorizinhydrolase (EC 3.2.1.21)	AT5G54570.1	beta glucosidase 41	GO:0004553,GO:0005975	3.2.1.21	K01188	KOG0626	PTHR10353	PF00232
Haimp10002285m	NKXS01008644.1	PIM98195.1	Aha1_N domain-containing protein	AT3G12050.1	Aha1 domain-containing protein	GO:0001671,GO:0051087			KOG2936	PTHR13009,PTHR13009:SF0	PF09229
Haimp10002286m				AT1G08130.1	DNA ligase 1	GO:0003677,GO:0003910,GO:0005524,GO:0006281,GO:0006310	6.5.1.1	K10747	KOG0967	PTHR10459,PTHR10459:SF10	PF04679,PF01068,PF04675
Haimp10002287m						GO:0004857,GO:0005618,GO:0030599,GO:0042545	3.1.1.11			PTHR31707,PTHR31707:SF1	PF04043,PF01095
Haimp10002288m				AT2G26450.1	Plant invertase/pectin methylesterase inhibitor superfamily	GO:0004857,GO:0005618,GO:0030599,GO:0042545	3.1.1.11			PTHR31707:SF3,PTHR31707	PF04043,PF01095
Haimp10002289m	NKXS01000940.1	PIN21457.1	Calcium-transporting ATPase (EC 7.2.2.10)	AT3G63380.1	ATPase E1-E2 type family protein / haloacid dehalogenase-like hydrolase family protein	GO:0000166,GO:0046872	3.6.3.8	K01537	KOG0204	PTHR24093:SF254,PTHR24093	PF00702,PF00690,PF00689,PF00122
Haimp10002290m	NKXS01000940.1	PIN21458.1	Calcium-transporting ATPase (EC 3.6.3.8)	AT3G63380.1	ATPase E1-E2 type family protein / haloacid dehalogenase-like hydrolase family protein	GO:0000166,GO:0046872	3.6.3.8			PTHR24093:SF254,PTHR24093	PF12710,PF00690,PF00122
Haimp10002292m	NKXS01000940.1	PIN21460.1	FLZ-type domain-containing protein	AT5G20700.1	senescence-associated family protein, putative (DUF581)						PF04570							-1.46244	4.10324e-05
Haimp10002295m									KOG3299	PTHR16301,PTHR16301:SF0	PF01205
Haimp10002296m						GO:0006511,GO:0036459	3.4.19.12		KOG1865	PTHR24006,PTHR24006:SF358	PF00443
Haimp10002297m	NKXS01008652.1	PIM98194.1	Cytochrome P450 CYP4/CYP19/CYP26 subfamily (EC 1.14.15.3)	AT5G23190.1	cytochrome P450, family 86, subfamily B, polypeptide 1	GO:0005506,GO:0016705,GO:0020037,GO:0055114	1.14.15.3	K15402	KOG0157	PTHR24296:SF3,PTHR24296	PF00067
Haimp10002299m				AT4G30620.1	Putative BCR, YbaB family COG0718						PF02575
Haimp10002300m				AT4G30610.1	alpha/beta-Hydrolases superfamily protein	GO:0004185,GO:0006508	3.4.16.6	K16297	KOG1282	PTHR11802:SF17,PTHR11802	PF00450
Haimp10002302m	NKXS01008653.1	PIM98193.1	F-box domain-containing protein	AT3G48880.3	RNI-like superfamily protein	GO:0005515				PTHR23125,PTHR23125:SF258	PF12937
Haimp10002304m	NKXS01008654.1	PIM98192.1	Glycine transaminase (EC 2.6.1.4)	AT1G70580.1	alanine-2-oxoglutarate aminotransferase 2		2.6.1.4			PTHR11751:SF310,PTHR11751
Haimp10002305m	NKXS01008655.1	PIM98189.1	Uncharacterized protein															-1.53059	0.00554918
Haimp10002307m				AT4G39620.1	Tetratricopeptide repeat (TPR)-like superfamily protein					PTHR24015	PF13812,PF12854,PF01535,PF13041
Haimp10002308m				AT4G39640.2	gamma-glutamyl transpeptidase 1	GO:0003840,GO:0006749	2.3.2.2	K18592	KOG2410	PTHR11686,PTHR11686:SF2	PF01019							1.35294	0.049827
Haimp10002309m				AT4G39640.2	gamma-glutamyl transpeptidase 1	GO:0003840,GO:0006749	2.3.2.2		KOG2410	PTHR11686:SF18,PTHR11686	PF01019	-6.53801	9.05665e-08
Haimp10002310m				AT2G22070.1	pentatricopeptide (PPR) repeat-containing protein					PTHR24015,PTHR24015:SF43	PF01535,PF13041
Haimp10002311m	NKXS01000941.1	PIN21453.1	Serine/threonine protein phosphatase (EC 3.1.3.16)	AT1G34750.2	Protein phosphatase 2C family protein	GO:0003824	3.1.3.16	K17506	KOG0698	PTHR13832,PTHR13832:SF246	PF00481							1.19838	0.0124199
Haimp10002312m	NKXS01000941.1	PIN21454.1	Amidase (EC 3.5.1.4)	AT5G09420.1	translocon at the outer membrane of chloroplasts 64-V	GO:0016884	3.5.1.4		KOG1211	PTHR11895,PTHR11895:SF6	PF07719,PF13414,PF01425							1.23369	0.0029809
Haimp10002313m	NKXS01000941.1	PIN21455.1	Uncharacterized protein	AT5G64230.1	1,8-cineole synthase					PTHR31060:SF4,PTHR31060
Haimp10002314m	NKXS01000941.1	PIN21456.1	Metacaspase involved in regulation of apoptosis			GO:0004197,GO:0006508			KOG1546	PTHR31773	PF00656
Haimp10002316m				AT1G02170.1	metacaspase 1	GO:0004197,GO:0006508				PTHR31773	PF00656			3.15435	0.0412517			-1.47423	0.0486482				DiEG
Haimp10002317m	NKXS01008656.1	PIM98188.1	Serine/threonine protein kinase (EC 2.7.11.1)	AT2G24130.2	Leucine-rich receptor-like protein kinase family protein	GO:0004672,GO:0005515,GO:0005524,GO:0006468	2.7.11.1		KOG1187	PTHR24420:SF693,PTHR24420	PF13855,PF00069,PF08263,PF00560
Haimp10002318m				AT5G13480.2	Transducin/WD40 repeat-like superfamily protein	GO:0005515		K15542	KOG0284	PTHR22836	PF00400
Haimp10002319m				AT5G17620.1	nuclear matrix protein					PTHR14352:SF2,PTHR14352	PF06694
Haimp10002320m				AT1G64830.1	Eukaryotic aspartyl protease family protein	GO:0004190,GO:0006508	3.4.23.12		KOG1339	PTHR13683:SF223,PTHR13683	PF14543,PF14541
Haimp10002321m				AT1G04220.1	3-ketoacyl-CoA synthase 2	GO:0006633,GO:0016020,GO:0016747	2.3.1.199			PTHR31561	PF08392
Haimp10002322m	NKXS01008660.1	PIM98187.1	GTPase-activator protein			GO:0007165			KOG4270	PTHR23177	PF00620,PF00786
Haimp10002323m	NKXS01008663.1	PIM98185.1	Uncharacterized protein							PTHR31676,PTHR31676:SF9	PF04398							0.840304	0.0388992
Haimp10002324m	NKXS01008663.1	PIM98186.1	H(+)-exporting diphosphatase (EC 7.1.3.1)	AT1G78920.2	vacuolar H+-pyrophosphatase 2		3.6.1.1			PTHR31998:SF0,PTHR31998
Haimp10002328m	NKXS01000090.1	PIN26479.1	Uncharacterized protein								PF03140
Haimp10002330m	NKXS01000090.1	PIN26480.1	Uncharacterized protein	AT3G50170.1	transmembrane protein, putative (DUF247)					PTHR31549:SF0,PTHR31549	PF03140
Haimp10002331m	NKXS01000090.1	PIN26481.1	Uncharacterized protein	AT5G66520.1	Tetratricopeptide repeat (TPR)-like superfamily protein					PTHR24015,PTHR24015:SF109	PF12854,PF01535,PF13041
Haimp10002332m	NKXS01000090.1	PIN26482.1	DNA-directed DNA polymerase (EC 2.7.7.7)				2.7.7.7			PTHR30231,PTHR30231:SF4	PF00929
Haimp10002333m	NKXS01000090.1	PIN26483.1	Uncharacterized protein							PTHR24015,PTHR24015:SF163	PF01535,PF13041
Haimp10002334m	NKXS01000090.1	PIN26484.1	Exonuclease domain-containing protein							PTHR30231,PTHR30231:SF4	PF00929
Haimp10002335m	NKXS01000090.1	PIN26485.1	Response regulatory domain-containing protein	AT5G61380.1	CCT motif -containing response regulator protein	GO:0000160				PTHR26402:SF493,PTHR26402	PF00072
Haimp10002338m	NKXS01000942.1	PIN21451.1	Metacaspase involved in regulation of apoptosis	AT5G64240.2	metacaspase 3	GO:0004197,GO:0006508			KOG1546	PTHR31773	PF00656
Haimp10002340m	NKXS01000942.1	PIN21452.1	Metacaspase involved in regulation of apoptosis	AT1G02170.1	metacaspase 1	GO:0004197,GO:0006508			KOG1546	PTHR31773	PF00656
Haimp10002342m				AT5G06600.1	ubiquitin-specific protease 12	GO:0005515	3.4.19.12			PTHR24619,PTHR24619:SF121	PF00917
Haimp10002343m				AT5G20935.1	DUF3148 family protein						PF11347
Haimp10002345m						GO:0003676,GO:0008270			KOG4400	PTHR23002,PTHR23002:SF54	PF00098
Haimp10002346m	NKXS01008667.1	PIM98183.1	Pectate lyase (EC 4.2.2.2)	AT3G55140.1	Pectin lyase-like superfamily protein		4.2.2.2	K01728		PTHR31683:SF6,PTHR31683	PF00544
Haimp10002347m	NKXS01008667.1	PIM98184.1	26S proteasome regulatory complex, subunit PSMD10	AT3G09550.2	Ankyrin repeat family protein				KOG4412	PTHR24177:SF10,PTHR24177	PF13962,PF12796							5.55393	8.44433e-11
Haimp10002349m	NKXS01008668.1	PIM98182.1	Serine/threonine protein kinase (EC 2.7.11.1)	AT1G19390.1	Wall-associated kinase family protein	GO:0004672,GO:0005524,GO:0006468	2.7.11.1		KOG1187	PTHR24420:SF526,PTHR24420	PF00069
Haimp10002350m				AT1G21270.1	wall-associated kinase 2	GO:0030247					PF13947
Haimp10002351m	NKXS01008669.1	PIM98181.1	Uncharacterized protein	AT1G14270.1	CAAX amino terminal protease family protein	GO:0016020		K07052		PTHR10794:SF38,PTHR10794	PF02517
Haimp10002352m				AT2G19070.1	spermidine hydroxycinnamoyl transferase	GO:0016747		K13065		PTHR31642,PTHR31642:SF11	PF02458
Haimp10002353m						GO:0005509			KOG0034	PTHR23056,PTHR23056:SF36	PF13499
Haimp10002356m				AT2G20840.1	Secretory carrier membrane protein (SCAMP) family protein	GO:0015031,GO:0016021				PTHR10687:SF15,PTHR10687	PF04144
Haimp10002358m				AT1G07890.5	ascorbate peroxidase 1	GO:0004601,GO:0006979,GO:0020037,GO:0055114	1.11.1.11	K00434		PTHR31356:SF5,PTHR31356	PF00141
Haimp10002359m								K14565	KOG2572	PTHR10894:SF1,PTHR10894	PF01798,PF08060,PF08156
Haimp10002360m									KOG2572	PTHR10894:SF1,PTHR10894	PF01798,PF08060							-3.53203	0.000500861
Haimp10002362m	NKXS01008679.1	PIM98179.1	Anaphase-promoting complex (APC), Cdc16 subunit	AT1G78770.1	anaphase promoting complex 6			K03353	KOG1173	PTHR12558:SF9,PTHR12558	PF07719,PF13414,PF12895
Haimp10002363m	NKXS01008679.1	PIM98180.1	DUF641 domain-containing protein	AT1G53380.2	hypothetical protein (DUF641)					PTHR31161:SF5,PTHR31161	PF04859
Haimp10002364m	NKXS01008680.1	PIM98174.1	DsbD domain-containing protein	AT5G54290.2	cytochrome c biogenesis protein family	GO:0016020,GO:0017004,GO:0055114		K06196		PTHR31272,PTHR31272:SF1	PF02683
Haimp10002365m	NKXS01008680.1	PIM98175.1	DUF4408 domain-containing protein	AT5G54300.1	cotton fiber-like protein (DUF761)						PF14364,PF05553							-2.45409	0.00158815
Haimp10002366m	NKXS01008680.1	PIM98176.1	Putative GTPase-activating protein	AT5G54310.1	ARF-GAP domain 5	GO:0008060,GO:0008270,GO:0032312		K12486	KOG0703	PTHR23180,PTHR23180:SF204	PF01412							1.79987	3.16371e-05
Haimp10002368m						GO:0008152,GO:0016787	3.5.1.116			PTHR32494:SF5,PTHR32494	PF01546
Haimp10002369m				AT3G62770.1	Transducin/WD40 repeat-like superfamily protein	GO:0005515			KOG2111	PTHR11227,PTHR11227:SF18	PF00400
Haimp10002371m	NKXS01008681.1	PIM98173.1	CYCLIN domain-containing protein	AT4G03270.1	Cyclin D6;1					PTHR10177:SF188,PTHR10177	PF00134
Haimp10002372m	NKXS01008682.1	PIM98172.1	G2/Mitotic-specific cyclin A			GO:0005634			KOG0654	PTHR10177,PTHR10177:SF49	PF00134,PF02984
Haimp10002375m				AT2G24700.1	Transcriptional factor B3 family protein	GO:0003677				PTHR31674	PF02362
Haimp10002376m				AT4G31680.1	Transcriptional factor B3 family protein	GO:0003677				PTHR31674	PF02362
Haimp10002377m				AT3G23390.1	Zinc-binding ribosomal protein family protein	GO:0003735,GO:0005622,GO:0005840,GO:0006412		K02929	KOG3464	PTHR10369,PTHR10369:SF3	PF00935
Haimp10002378m						GO:0003676				PTHR24012	PF00076
Haimp10002379m	NKXS01008684.1	PIM98169.1	Serine/threonine protein kinase (EC 2.7.11.1)			GO:0003682,GO:0004672,GO:0005524,GO:0006468	2.7.11.1		KOG1187	PTHR24420:SF272,PTHR24420	PF00069,PF01426
Haimp10002380m	NKXS01008684.1	PIM98170.1	Uncharacterized protein	AT4G04370.1	Tetratricopeptide repeat (TPR)-like superfamily protein					PTHR24015,PTHR24015:SF298	PF13812,PF01535,PF13041
Haimp10002381m	NKXS01008684.1	PIM98171.1	Uncharacterized protein								PF04885
Haimp10002383m				AT1G48910.1	Flavin-containing monooxygenase family protein	GO:0004499,GO:0050660,GO:0050661,GO:0055114	1.14.13.168	K11816	KOG1399	PTHR23023:SF37,PTHR23023	PF00743					1.77043	0.0134196	-2.2307	0.0237716					DiEG
Haimp10002384m				AT1G48910.1	Flavin-containing monooxygenase family protein	GO:0004499,GO:0050660,GO:0050661,GO:0055114	1.14.13.168		KOG1399	PTHR23023:SF37,PTHR23023	PF00743							1.21881	0.039249
Haimp10002385m				AT5G20950.3	Glycosyl hydrolase family protein	GO:0004553,GO:0005975	3.2.1.186	K05349		PTHR30620:SF16,PTHR30620	PF00933,PF01915
Haimp10002386m				AT5G59300.1	ubiquitin-conjugating enzyme E2	GO:0016881	6.3.2.19	K10575	KOG0425	PTHR24067:SF3,PTHR24067	PF00179
Haimp10002387m				AT2G39630.1	Nucleotide-diphospho-sugar transferases superfamily protein		2.4.1.117	K00729	KOG2977	PTHR10859	PF00535
Haimp10002389m	NKXS01000944.1	PIN21426.1	Uncharacterized protein	AT5G56120.1	RNA polymerase II elongation factor													2.49331	5.02957e-06
Haimp10002390m	NKXS01000944.1	PIN21427.1	Serine/threonine protein kinase (EC 2.7.11.1)			GO:0004672,GO:0005515,GO:0005524,GO:0006468	2.7.11.1	K13420	KOG1187	PTHR24420,PTHR24420:SF672	PF13855,PF13516,PF00069,PF08263,PF00560
Haimp10002391m				AT4G18780.1	cellulose synthase family protein	GO:0016020,GO:0016760,GO:0030244	2.4.1.12			PTHR13301:SF31,PTHR13301	PF14569,PF03552
Haimp10002392m	NKXS01000944.1	PIN21428.1	Uncharacterized protein	AT5G45760.1	Transducin/WD40 repeat-like superfamily protein	GO:0005515				PTHR22847	PF00400
Haimp10002393m	NKXS01000944.1	PIN21429.1	Uncharacterized protein								PF07939
Haimp10002394m	NKXS01000944.1	PIN21430.1	Uncharacterized protein															0.768907	0.041468
Haimp10002396m	NKXS01000944.1	PIN21432.1	Uncharacterized protein							PTHR31945
Haimp10002398m	NKXS01000944.1	PIN21433.1	WRKY domain-containing protein	AT1G29280.1	WRKY DNA-binding protein 65	GO:0003700,GO:0006355,GO:0043565				PTHR31282:SF4,PTHR31282	PF03106
Haimp10002399m	NKXS01000944.1	PIN21434.1	GTPase Rab11/YPT3, small G protein superfamily	AT4G18800.1	RAB GTPase homolog A1D	GO:0005525,GO:0007264		K07904	KOG0087	PTHR24073:SF432,PTHR24073	PF00071
Haimp10002401m	NKXS01000944.1	PIN21436.1	Putative dehydrogenase	AT4G18810.2	NAD(P)-binding Rossmann-fold superfamily protein				KOG1203	PTHR13194:SF7,PTHR13194	PF08547,PF13460
Haimp10002402m	NKXS01000944.1	PIN21437.1	DUF641 domain-containing protein	AT1G29300.1	intracellular protein transporter, putative (DUF641)					PTHR31161:SF5,PTHR31161	PF04859
Haimp10002403m	NKXS01000944.1	PIN21438.1	Transport protein Sec61, alpha subunit	AT1G29310.2	SecY protein transport family protein	GO:0015031,GO:0016020		K10956	KOG1373	PTHR10906	PF00344,PF10559
Haimp10002404m	NKXS01000944.1	PIN21439.1	Uncharacterized protein			GO:0006621,GO:0016021,GO:0046923				PTHR10585:SF26,PTHR10585
Haimp10002405m	NKXS01000944.1	PIN21440.1	ER lumen protein-retaining receptor	AT1G29330.1	ER lumen protein retaining receptor family protein	GO:0006621,GO:0016021,GO:0046923		K10949	KOG3106	PTHR10585:SF26,PTHR10585	PF00810
Haimp10002406m	NKXS01000944.1	PIN21441.1	UBD domain-containing protein	AT1G53400.1	Ubiquitin domain-containing protein					PTHR13609,PTHR13609:SF9
Haimp10002407m	NKXS01000944.1	PIN21442.1	Replication factor C, subunit RFC4 (EC 2.7.7.7)	AT4G18820.1	AAA-type ATPase family protein	GO:0003887	2.7.7.7		KOG0989	PTHR11669,PTHR11669:SF0	PF12169,PF13177
Haimp10002408m	NKXS01000944.1	PIN21443.1	RING-type E3 ubiquitin transferase (EC 2.3.2.27)	AT1G29340.1	plant U-box 17	GO:0004842,GO:0005515,GO:0016567	6.3.2.19			PTHR23315,PTHR23315:SF76	PF00514,PF04564							1.75255	0.0308028
Haimp10002409m	NKXS01000944.1	PIN21444.1	Heat shock transcription factor			GO:0003700,GO:0005634,GO:0006355,GO:0009408,GO:0043565		K09419	KOG0627	PTHR10015,PTHR10015:SF139	PF00447
Haimp10002410m	NKXS01000944.1	PIN21445.1	Transcription repressor (Ovate family protein)	AT4G18830.1	ovate family protein 5						PF04844							2.0202	1.98361e-05
Haimp10002411m	NKXS01000944.1	PIN21446.1	HSF_DOMAIN domain-containing protein	AT4G18880.1	heat shock transcription factor A4A	GO:0003700,GO:0005634,GO:0006355,GO:0009408,GO:0043565		K09419		PTHR10015:SF146,PTHR10015	PF00447
Haimp10002412m	NKXS01000944.1	PIN21447.1	BES1_N domain-containing protein	AT1G78700.1	BES1/BZR1 homolog 4					PTHR31506,PTHR31506:SF2	PF05687							-2.2869	0.022289
Haimp10002413m	NKXS01000944.1	PIN21448.1	FYVE-type domain-containing protein			GO:0046872			KOG1843	PTHR15629:SF9,PTHR15629	PF04366,PF01363							5.26116	1.85643e-07
Haimp10002415m				AT4G25600.1	Oxoglutarate/iron-dependent oxygenase		1.14.11.2	K00472	KOG1591	PTHR10869:SF45,PTHR10869
Haimp10002417m				AT5G51310.1	2-oxoglutarate (2OG) and Fe(II)-dependent oxygenase superfamily protein	GO:0016491,GO:0016706,GO:0055114	1.14.11.13		KOG0143	PTHR10209	PF14226,PF03171
Haimp10002422m				AT5G22110.1	DNA polymerase epsilon subunit B2	GO:0003677,GO:0003887,GO:0006260	2.7.7.7	K02325	KOG3818	PTHR12708:SF0,PTHR12708	PF12213,PF04042
Haimp10002423m				AT5G17330.1	glutamate decarboxylase	GO:0016831,GO:0019752,GO:0030170	4.1.1.15	K01580	KOG1383	PTHR11999,PTHR11999:SF66	PF00282							-2.2844	0.0294332
Haimp10002424m				AT2G02010.2	glutamate decarboxylase 4	GO:0016831,GO:0019752,GO:0030170	4.1.1.15	K01580	KOG1383	PTHR11999,PTHR11999:SF66	PF00282	1.80591	0.0197345			-2.03597	0.0260781				DiEG
Haimp10002425m																		2.01998	7.64441e-08
Haimp10002426m						GO:0003677				PTHR31391,PTHR31391:SF4	PF02362,PF05266
Haimp10002429m				AT2G15695.1	peptide methionine sulfoxide reductase (Protein of unknown function DUF829, transmembrane 53)				KOG2521	PTHR12265,PTHR12265:SF3	PF05705					1.59157	0.0178115
Haimp10002431m											PF06376
Haimp10002433m	NKXS01008687.1	PIM98167.1	Glucomannan 4-beta-mannosyltransferase (EC 2.4.1.32)	AT5G03760.1	Nucleotide-diphospho-sugar transferases superfamily protein		2.4.1.32	K13680		PTHR32044,PTHR32044:SF6	PF13641
Haimp10002434m	NKXS01008688.1	PIM98165.1	Xyloglucan 6-xylosyltransferase (EC 2.4.2.39)	AT4G07960.1	Cellulose-synthase-like C12		2.4.2.39			PTHR32044,PTHR32044:SF9	PF13641
Haimp10002435m	NKXS01008688.1	PIM98166.1	F-box domain-containing protein	AT1G13570.1	F-box/RNI-like superfamily protein	GO:0005515				PTHR32212:SF56,PTHR32212	PF08387,PF00646
Haimp10002437m	NKXS01008689.1	PIM98163.1	Uncharacterized protein	AT1G04590.2	PPR containing-like protein					PTHR24015,PTHR24015:SF385
Haimp10002438m	NKXS01008689.1	PIM98164.1	U2-associated snRNP A' protein	AT5G06860.1	polygalacturonase inhibiting protein 1	GO:0005515			KOG1644	PTHR24420	PF08263,PF00560,PF12799
Haimp10002439m	NKXS01000945.1	PIN21401.1	Uncharacterized protein								PF04520
Haimp10002440m	NKXS01000945.1	PIN21402.1	Uncharacterized protein	AT5G53550.5	YELLOW STRIPE like 3	GO:0055085				PTHR31645,PTHR31645:SF4	PF03169
Haimp10002441m	NKXS01000945.1	PIN21403.1	Adenosinetriphosphatase (EC 3.6.1.3)			GO:0005524	3.6.1.3			PTHR23074:SF67,PTHR23074	PF00004
Haimp10002442m	NKXS01000945.1	PIN21404.1	AAA+-type ATPase	AT2G46620.1	P-loop containing nucleoside triphosphate hydrolases superfamily protein	GO:0005524			KOG0743	PTHR23070:SF13,PTHR23070	PF14363,PF00004
Haimp10002443m	NKXS01000945.1	PIN21405.1	Membrane coat complex Retromer, subunit VPS26	AT4G27690.1	vacuolar protein sorting 26B			K18466	KOG3063	PTHR12233	PF03643
Haimp10002444m	NKXS01000945.1	PIN21406.1	Putative sugar transporter	AT4G27720.1	Major facilitator superfamily protein				KOG4332	PTHR24003,PTHR24003:SF368	PF05631							2.56611	0.0115149
Haimp10002445m	NKXS01000945.1	PIN21407.1	RING-type E3 ubiquitin transferase (EC 2.3.2.27)			GO:0004842,GO:0005515,GO:0016567	6.3.2.19		KOG4642	PTHR22849,PTHR22849:SF4	PF00514,PF04564
Haimp10002446m	NKXS01000945.1	PIN21408.1	Yippee domain-containing protein	AT4G27740.1	Yippee family putative zinc-binding protein					PTHR13847,PTHR13847:SF153
Haimp10002447m	NKXS01000945.1	PIN21409.1	Dof-type domain-containing protein			GO:0003677,GO:0006355				PTHR31992:SF7,PTHR31992	PF02701
Haimp10002448m	NKXS01000945.1	PIN21410.1	Histone-lysine N-methyltransferase (EC 2.1.1.43)	AT5G24330.1	TRITHORAX-RELATED PROTEIN 6	GO:0005515	2.1.1.43			PTHR10615,PTHR10615:SF82	PF00628,PF00856
Haimp10002450m	NKXS01000945.1	PIN21411.1	CCHC-type domain-containing protein			GO:0003676,GO:0008270					PF00098
Haimp10002451m	NKXS01000945.1	PIN21412.1	WD40 repeat-containing protein	AT5G24320.2	Transducin/WD40 repeat-like superfamily protein	GO:0005515			KOG0283	PTHR14221,PTHR14221:SF1	PF00400
Haimp10002453m	NKXS01000945.1	PIN21414.1	Uncharacterized protein	AT5G53490.4	Tetratricopeptide repeat (TPR)-like superfamily protein					PTHR14136	PF13599
Haimp10002454m	NKXS01000945.1	PIN21415.1	Glucan endo-1,3-beta-D-glucosidase (EC 3.2.1.39)	AT5G24318.1	O-Glycosyl hydrolases family 17 protein	GO:0004553,GO:0005975	3.2.1.39			PTHR32227,PTHR32227:SF54	PF00332
Haimp10002456m	NKXS01000945.1	PIN21417.1	Acyl-CoA-binding protein	AT4G27780.1	acyl-CoA binding protein 2	GO:0000062			KOG0817	PTHR24119:SF0,PTHR24119	PF00887,PF12796							3.51199	0.00202771
Haimp10002457m	NKXS01000945.1	PIN21418.1	Molecular chaperones GRP78/BiP/KAR2, HSP70 superfamily	AT5G42020.3	Heat shock protein 70 (Hsp 70) family protein				KOG0100	PTHR19375	PF00012
Haimp10002458m	NKXS01000945.1	PIN21419.1	Karyopherin (Importin) beta 1	AT5G53480.1	ARM repeat superfamily protein	GO:0006886,GO:0008536		K14293	KOG1241	PTHR10527:SF19,PTHR10527	PF13513,PF03810							2.2535	0.00251306
Haimp10002459m	NKXS01000945.1	PIN21420.1	Uncharacterized protein															-2.10025	0.0162084
Haimp10002460m	NKXS01000945.1	PIN21421.1	Phosphoprotein phosphatase (EC 3.1.3.16)	AT4G27800.1	thylakoid-associated phosphatase 38	GO:0003824	3.1.3.16			PTHR13832,PTHR13832:SF218	PF00481
Haimp10002461m	NKXS01000945.1	PIN21422.1	PolyC-binding proteins alphaCP-1	AT5G53060.1	RNA-binding KH domain-containing protein	GO:0003723		K13162	KOG2190	PTHR10288,PTHR10288:SF134	PF00013
Haimp10002462m	NKXS01000945.1	PIN21423.1	Uncharacterized protein															-2.50174	0.0285083
Haimp10002463m	NKXS01000945.1	PIN21424.1	RWP-RK domain-containing protein							PTHR10270,PTHR10270:SF196	PF02042
Haimp10002464m	NKXS01000945.1	PIN21425.1	Synaptobrevin/VAMP-like protein	AT5G52990.1	SNARE-like superfamily protein				KOG0859	PTHR21136:SF4,PTHR21136
Haimp10002465m				AT4G16160.2	Mitochondrial import inner membrane translocase subunit Tim17/Tim22/Tim23 family protein					PTHR15371,PTHR15371:SF1	PF02466
Haimp10002467m				AT4G16265.2	RNA polymerases M/15 Kd subunit	GO:0003677,GO:0003899,GO:0006351	2.7.7.6			PTHR11239:SF1,PTHR11239	PF02150
Haimp10002468m	NKXS01008691.1	PIM98161.1	CASP-like protein	AT4G15630.1	Uncharacterized protein family (UPF0497)					PTHR11615,PTHR11615:SF113	PF04535
Haimp10002469m				AT1G19260.1	TTF-type zinc finger protein with HAT dimerisation domain					PTHR11697:SF74,PTHR11697	PF14291
Haimp10002470m				AT1G19260.1	TTF-type zinc finger protein with HAT dimerisation domain	GO:0046983				PTHR11697,PTHR11697:SF74	PF05699
Haimp10002472m	NKXS01008691.1	PIM98162.1	CASP-like protein							PTHR11615,PTHR11615:SF113	PF04535
Haimp10002473m	NKXS01008692.1	PIM98160.1	Uncharacterized protein			GO:0004867,GO:0009611					PF00280
Haimp10002475m										PTHR21726,PTHR21726:SF32	PF14309
Haimp10002476m				AT4G15415.5	Protein phosphatase 2A regulatory B subunit family protein	GO:0000159,GO:0007165,GO:0008601			KOG2085	PTHR10257	PF01603
Haimp10002477m	NKXS01008695.1	PIM98159.1	Histone acetyltransferase (EC 2.3.1.48)				2.3.1.48											2.47653	9.35498e-05
Haimp10002479m	NKXS01000946.1	PIN21397.1	MADS-box domain-containing protein	AT2G14210.2	AGAMOUS-like 44	GO:0003677,GO:0046983				PTHR11945,PTHR11945:SF144	PF00319
Haimp10002481m	NKXS01000946.1	PIN21399.1	Transcription factor, Myb superfamily			GO:0003682		K09422	KOG0048	PTHR10641,PTHR10641:SF459	PF00249
Haimp10002482m	NKXS01000946.1	PIN21400.1	Transcription factor, Myb superfamily			GO:0003682		K16166	KOG0048	PTHR10641,PTHR10641:SF459	PF00249
Haimp10002485m				AT3G02100.1	UDP-Glycosyltransferase superfamily protein	GO:0008152,GO:0016758	2.4.1.203		KOG1192	PTHR11926:SF162,PTHR11926	PF00201
Haimp10002486m	NKXS01008698.1	PIM98154.1	Uncharacterized protein	AT1G70570.2	anthranilate phosphoribosyltransferase					PTHR11922,PTHR11922:SF1								1.81883	0.00586876
Haimp10002487m	NKXS01008698.1	PIM98155.1	Ribose-phosphate pyrophosphokinase (EC 2.7.6.1)	AT1G10700.1	phosphoribosyl pyrophosphate (PRPP) synthase 3	GO:0009116	2.7.6.1		KOG1448	PTHR10210:SF45,PTHR10210	PF13793,PF00156							1.14895	0.0135293
Haimp10002489m	NKXS01008698.1	PIM98157.1	Alanine aminotransferase (EC 2.6.1.4)	AT1G70580.1	alanine-2-oxoglutarate aminotransferase 2	GO:0009058,GO:0030170	2.6.1.4		KOG0258	PTHR11751:SF310,PTHR11751	PF00155
Haimp10002490m							4.2.1.78			PTHR10209	PF14226
Haimp10002491m							1.14.11.32			PTHR10209	PF14226
Haimp10002494m	NKXS01008705.1	PIM98153.1	2-(3-amino-3-carboxypropyl)histidine synthase subunit 1 (EC 2.5.1.108)	AT5G62030.1	diphthamide synthesis DPH2 family protein	GO:0005737,GO:0017183		K07561	KOG2648	PTHR10762:SF1,PTHR10762	PF01866
Haimp10002496m				AT3G48280.1	cytochrome P450, family 71, subfamily A, polypeptide 25	GO:0005506,GO:0016705,GO:0020037,GO:0055114	1.14.13.102		KOG0156	PTHR24298:SF58,PTHR24298	PF00067
Haimp10002497m				AT3G48280.1	cytochrome P450, family 71, subfamily A, polypeptide 25	GO:0005506,GO:0016705,GO:0020037,GO:0055114	1.14.13.102		KOG0156	PTHR24298:SF58,PTHR24298	PF00067
Haimp10002499m				AT1G74350.1	Intron maturase, type II family protein	GO:0006397					PF00078,PF01348
Haimp10002500m				AT3G11570.1	TRICHOME BIREFRINGENCE-LIKE 8					PTHR32285,PTHR32285:SF17	PF13839,PF14416
Haimp10002502m										PTHR11206:SF87,PTHR11206
Haimp10002504m				AT2G30800.1	helicase in vascular tissue and tapetum		3.6.4.13			PTHR18934,PTHR18934:SF109	PF12796							2.30492	0.000137146
Haimp10002505m	NKXS01008706.1	PIM98152.1	Acetylglucosaminyltransferase EXT1/exostosin 1	AT5G62220.1	glycosyltransferase 18				KOG1021	PTHR11062,PTHR11062:SF52	PF03016
Haimp10002506m	NKXS01008707.1	PIM98150.1	t-SNARE coiled-coil homology domain-containing protein	AT2G35190.1	Putative plant snare 11					PTHR21230,PTHR21230:SF27	PF03908
Haimp10002507m	NKXS01008710.1	PIM98148.1	UDP-glucuronosyl and UDP-glucosyl transferase	AT5G65550.1	UDP-Glycosyltransferase superfamily protein	GO:0008152,GO:0016758			KOG1192	PTHR11926:SF140,PTHR11926	PF00201
Haimp10002508m	NKXS01008710.1	PIM98149.1	BHLH domain-containing protein			GO:0046983					PF00010
Haimp10002509m				AT3G28050.1	nodulin MtN21 /EamA-like transporter family protein	GO:0016020				PTHR31218,PTHR31218:SF7	PF00892
Haimp10002510m				AT5G40240.2	nodulin MtN21 /EamA-like transporter family protein	GO:0016020				PTHR31218,PTHR31218:SF7	PF00892							-2.13744	0.0223998
Haimp10002511m				AT5G40240.2	nodulin MtN21 /EamA-like transporter family protein	GO:0016020				PTHR31218,PTHR31218:SF7	PF00892							1.40667	0.0217424
Haimp10002514m				AT1G58190.2	receptor like protein 9	GO:0005515				PTHR24420	PF13855,PF08263,PF12799
Haimp10002515m	NKXS01008712.1	PIM98145.1	Serine/threonine protein kinase (EC 2.7.11.1)	AT3G55550.1	Concanavalin A-like lectin protein kinase family protein	GO:0004672,GO:0005524,GO:0006468,GO:0030246	2.7.11.1		KOG1187	PTHR24420:SF725,PTHR24420	PF00069,PF00139
Haimp10002516m	NKXS01008712.1	PIM98146.1	Uncharacterized protein			GO:0004867,GO:0009611					PF00280
Haimp10002517m	NKXS01008712.1	PIM98147.1	Uncharacterized protein	AT2G39730.1	rubisco activase					PTHR32429,PTHR32429:SF8
Haimp10002518m	NKXS01008714.1	PIM98144.1	LOB domain-containing protein	AT3G02550.1	LOB domain-containing protein 41					PTHR31304	PF03195							-1.83762	0.0276457
Haimp10002519m	NKXS01008715.1	PIM98142.1	XRN_M domain-containing protein					K12619
Haimp10002521m	NKXS01008715.1	PIM98143.1	Putative membrane protein	AT1G08440.1	Aluminium activated malate transporter family protein	GO:0015743			KOG4711	PTHR31086:SF3,PTHR31086	PF11744
Haimp10002522m	NKXS01008716.1	PIM98141.1	COX assembly mitochondrial protein	AT4G21192.2	Cytochrome c oxidase biogenesis protein Cmc1-like			K18172	KOG4148	PTHR22977:SF1,PTHR22977	PF08583
Haimp10002525m	NKXS01008720.1	PIM98138.1	Glyceraldehyde-3-phosphate dehydrogenase (Phosphorylating) (EC 1.2.1.12)	AT3G04120.1	glyceraldehyde-3-phosphate dehydrogenase C subunit 1	GO:0016620,GO:0055114	1.2.1.12	K00134		PTHR10836	PF02800
Haimp10002526m	NKXS01008720.1	PIM98139.1	Copper chaperone			GO:0030001,GO:0046872			KOG1603		PF00403
Haimp10002527m	NKXS01008720.1	PIM98140.1	26S proteasome regulatory complex, subunit PSMD10						KOG4412	PTHR24198:SF9,PTHR24198	PF13857,PF12796
Haimp10002528m	NKXS01008721.1	PIM98137.1	Uncharacterized protein	AT5G13500.1	Hyp O-arabinosyltransferase-like protein					PTHR31485:SF3,PTHR31485
Haimp10002531m	NKXS01000091.1	PIN26469.1	GDP-mannose pyrophosphorylase (EC 2.7.7.13)	AT1G74910.1	ADP-glucose pyrophosphorylase family protein	GO:0009058,GO:0016779	2.7.7.13	K00966	KOG1460	PTHR22572:SF85,PTHR22572	PF00132,PF00483
Haimp10002532m	NKXS01000091.1	PIN26470.1	Aldehyde dehydrogenase (EC 1.2.1.8)	AT1G74920.1	aldehyde dehydrogenase 10A8	GO:0008152,GO:0016491,GO:0055114	1.2.1.8		KOG2450	PTHR11699:SF124,PTHR11699	PF00171							-1.4567	1.59074e-09
Haimp10002533m	NKXS01000091.1	PIN26471.1	Alpha-N-acetylglucosaminidase (EC 3.2.1.50)	AT5G13690.1	alpha-N-acetylglucosaminidase family / NAGLU family		3.2.1.50	K01205	KOG2233	PTHR12872	PF05089,PF12972,PF12971
Haimp10002534m	NKXS01000091.1	PIN26472.1	Endoglucanase (EC 3.2.1.4)	AT1G48930.1	glycosyl hydrolase 9C1	GO:0004553,GO:0005975,GO:0030246	3.2.1.4			PTHR22298,PTHR22298:SF23	PF09478,PF00759
Haimp10002536m	NKXS01000091.1	PIN26473.1	Stromelysin 1 (EC 3.4.24.17)			GO:0004222,GO:0006508,GO:0008270,GO:0031012	3.4.24.17			PTHR10201,PTHR10201:SF131	PF01471,PF00413
Haimp10002537m	NKXS01000091.1	PIN26474.1	RING-type E3 ubiquitin transferase (EC 2.3.2.27)	AT5G65200.1	plant U-box 38	GO:0004842,GO:0016567	6.3.2.19			PTHR23315:SF71,PTHR23315	PF04564
Haimp10002538m	NKXS01000091.1	PIN26475.1	DNA-(Apurinic or apyrimidinic site) lyase (EC 4.2.99.18)	AT3G47830.1	DNA glycosylase superfamily protein	GO:0006284	4.2.99.18	K10773		PTHR10359:SF25,PTHR10359	PF00730
Haimp10002539m	NKXS01000091.1	PIN26476.1	Uncharacterized protein	AT4G34940.1	armadillo repeat only 1					PTHR23315:SF60,PTHR23315
Haimp10002540m	NKXS01000091.1	PIN26477.1	Uncharacterized protein							PTHR23201,PTHR23201:SF2	PF02704
Haimp10002543m	NKXS01000948.1	PIN21390.1	Cytochrome c	AT4G10040.1	cytochrome c-2	GO:0005506,GO:0009055,GO:0020037		K08738	KOG3453	PTHR11961	PF00034
Haimp10002544m	NKXS01000948.1	PIN21391.1	WD_REPEATS_REGION domain-containing protein	AT5G27030.2	TOPLESS-related 3	GO:0005515,GO:0006355				PTHR22847,PTHR22847:SF324	PF00400
Haimp10002547m	NKXS01000948.1	PIN21392.1	Cytochrome c	AT4G10040.1	cytochrome c-2	GO:0005506,GO:0009055,GO:0020037		K08738	KOG3453	PTHR11961	PF00034
Haimp10002549m				AT4G26220.1	S-adenosyl-L-methionine-dependent methyltransferases superfamily protein	GO:0008171			KOG1663	PTHR10509:SF15,PTHR10509	PF01596
Haimp10002550m				AT3G49670.1	Leucine-rich receptor-like protein kinase family protein	GO:0005515	2.7.11.1			PTHR24420	PF13855,PF08263
Haimp10002551m				AT3G47090.1	Leucine-rich repeat protein kinase family protein	GO:0004672,GO:0005515,GO:0005524,GO:0006468	2.7.11.1		KOG1187	PTHR24420:SF733,PTHR24420	PF13855,PF00069,PF00560
Haimp10002552m	NKXS01000948.1	PIN21394.1	Ras suppressor protein (Contains leucine-rich repeats) (EC 2.7.11.1)	AT3G47090.1	Leucine-rich repeat protein kinase family protein	GO:0005515	2.7.11.1		KOG0617	PTHR24420:SF733,PTHR24420	PF13855,PF08263,PF00560
Haimp10002553m	NKXS01000948.1	PIN21395.1	Serine/threonine protein kinase (EC 2.7.11.1)	AT3G47570.1	Leucine-rich repeat protein kinase family protein	GO:0004672,GO:0005515,GO:0005524,GO:0006468	2.7.11.1		KOG1187	PTHR24420,PTHR24420:SF672	PF13855,PF13516,PF00069,PF00560
Haimp10002554m	NKXS01008723.1	PIM98136.1	Ferric-chelate reductase (NADH) (EC 1.16.1.7)	AT1G01580.2	ferric reduction oxidase 2	GO:0016491,GO:0055114	1.16.1.7			PTHR11972,PTHR11972:SF41	PF08022,PF01794,PF08030
Haimp10002555m	NKXS01008725.1	PIM98135.1	Uncharacterized protein	AT3G10020.1	plant/protein					PTHR12626:SF1,PTHR12626								0.700432	0.0424045
Haimp10002557m				AT1G54560.1	Myosin family protein with Dil domain	GO:0003774,GO:0005524,GO:0016459	3.6.4.1	K10357		PTHR13140,PTHR13140:SF256	PF02736,PF00063
Haimp10002558m	NKXS01008726.1	PIM98132.1	Uncharacterized protein	AT3G52390.2	TatD related DNase	GO:0016888		K03424		PTHR10060:SF15,PTHR10060	PF01026
Haimp10002559m	NKXS01008726.1	PIM98133.1	Splicing factor 3b, subunit 4			GO:0003676		K11294	KOG0131	PTHR24012,PTHR24012:SF254	PF14259,PF00076							-3.66608	1.95056e-06
Haimp10002560m	NKXS01008726.1	PIM98134.1	Uncharacterized protein			GO:0003700,GO:0006355		K08064		PTHR12632:SF6,PTHR12632	PF02045
Haimp10002561m							2.3.1.172
Haimp10002562m				AT4G21440.1	MYB-like 102	GO:0003682				PTHR10641,PTHR10641:SF480	PF00249
Haimp10002563m				AT3G13610.1	2-oxoglutarate (2OG) and Fe(II)-dependent oxygenase superfamily protein	GO:0016491,GO:0016706,GO:0055114		K06892	KOG0143	PTHR10209	PF14226,PF03171							4.7207	1.03979e-06
Haimp10002564m				AT5G12290.1	dgd1 suppressor 1						PF08637							-3.09945	0.00241542
Haimp10002565m	NKXS01008729.1	PIM98125.1	Myb_CC_LHEQLE domain-containing protein							PTHR31314,PTHR31314:SF1	PF14379
Haimp10002566m	NKXS01008729.1	PIM98126.1	Uncharacterized protein	AT5G06790.1	cotton fiber protein						PF05553
Haimp10002567m	NKXS01008729.1	PIM98127.1	ENT domain-containing protein	AT5G13020.1	Emsy N Terminus (ENT)/ plant Tudor-like domains-containing protein				KOG4675		PF03735
Haimp10002569m	NKXS01008729.1	PIM98128.1	Hydrolase_4 domain-containing protein	AT5G19630.1	alpha/beta-Hydrolases superfamily protein			K07018		PTHR12277,PTHR12277:SF57	PF12695
Haimp10002570m	NKXS01008729.1	PIM98129.1	Bromo domain-containing protein	AT3G57980.2	DNA-binding bromodomain-containing protein	GO:0003682,GO:0005515					PF00249,PF00439
Haimp10002572m	NKXS01008729.1	PIM98131.1	Reductase (EC 1.3.1.9)	AT2G05990.1	NAD(P)-binding Rossmann-fold superfamily protein		1.3.1.9	K00208	KOG0725	PTHR24322:SF317,PTHR24322	PF13561
Haimp10002573m	NKXS01008730.1	PIM98124.1	Usp domain-containing protein	AT3G11930.3	Adenine nucleotide alpha hydrolases-like superfamily protein	GO:0006950				PTHR31964:SF15,PTHR31964	PF00582
Haimp10002574m	NKXS01008731.1	PIM98123.1	Aldo/keto reductase family protein (EC 1.1.1.334)	AT1G59960.1	NAD(P)-linked oxidoreductase superfamily protein		1.1.1.334		KOG1577	PTHR11732:SF142,PTHR11732	PF00248							-1.78851	0.0110583
Haimp10002575m				AT5G50400.1	purple acid phosphatase 27	GO:0016787	3.1.4.1		KOG1378	PTHR22953:SF18,PTHR22953	PF00149,PF14008
Haimp10002576m				AT4G30880.1	Bifunctional inhibitor/lipid-transfer protein/seed storage 2S albumin superfamily protein						PF14368
Haimp10002577m										PTHR32382	PF02469
Haimp10002578m				AT3G25050.1	xyloglucan endotransglucosylase/hydrolase 3	GO:0004553,GO:0005618,GO:0005975,GO:0006073,GO:0016762,GO:0048046	2.4.1.207			PTHR31062	PF06955,PF00722
Haimp10002581m						GO:0006511,GO:0036459	3.4.19.12			PTHR24006:SF355,PTHR24006	PF00443
Haimp10002583m	NKXS01008732.1	PIM98121.1	Clathrin-link domain-containing protein	AT3G11130.1	Clathrin, heavy chain	GO:0005198,GO:0006886,GO:0016192,GO:0030130,GO:0030132				PTHR10292:SF1,PTHR10292	PF09268,PF01394	1.86248	0.0396236
Haimp10002584m	NKXS01008732.1	PIM98122.1	Uncharacterized protein	AT3G08530.1	Clathrin, heavy chain	GO:0006886,GO:0016192		K04646		PTHR10292	PF00637
Haimp10002587m	NKXS01000950.1	PIN21368.1	Phospholipid-transporting ATPase (EC 7.6.2.1)	AT5G04930.1	aminophospholipid ATPase 1	GO:0000166,GO:0000287,GO:0004012,GO:0005524,GO:0015914,GO:0016021,GO:0046872	3.6.3.1	K14802	KOG0206	PTHR24092,PTHR24092:SF7	PF12710,PF00122
Haimp10002589m	NKXS01000950.1	PIN21369.1	WRKY domain-containing protein			GO:0003700,GO:0006355,GO:0043565				PTHR31282,PTHR31282:SF2	PF03106
Haimp10002590m	NKXS01000950.1	PIN21370.1	Uncharacterized protein	AT5G43180.1	transmembrane protein, putative (Protein of unknown function, DUF599)					PTHR31881,PTHR31881:SF2	PF04654
Haimp10002591m	NKXS01000950.1	PIN21371.1	EGF_CA domain-containing protein	AT3G52850.1	vacuolar sorting receptor homolog 1					PTHR22765:SF17,PTHR22765	PF12662
Haimp10002592m	NKXS01000950.1	PIN21372.1	Putative membrane protein	AT2G38550.1	Transmembrane proteins 14C	GO:0016020			KOG4267	PTHR12668,PTHR12668:SF0	PF03647							0.723524	0.00913755
Haimp10002594m	NKXS01000950.1	PIN21373.1	Serine/threonine protein kinase (EC 2.7.11.1)	AT3G56370.1	Leucine-rich repeat protein kinase family protein	GO:0004672,GO:0005515,GO:0006468	2.7.11.1		KOG1187	PTHR24420:SF721,PTHR24420	PF13855,PF07714,PF08263,PF00560,PF12799
Haimp10002597m										PTHR24015,PTHR24015:SF416	PF13041
Haimp10002598m	NKXS01000950.1	PIN21375.1	EFP_N domain-containing protein	AT3G08740.1	elongation factor P (EF-P) family protein			K02356		PTHR30053:SF3,PTHR30053	PF08207							1.17735	0.000181751
Haimp10002599m	NKXS01000950.1	PIN21376.1	Uncharacterized protein	AT4G32010.1	HSI2-like 1	GO:0003677,GO:0008270				PTHR23336:SF10,PTHR23336	PF02362,PF07496
Haimp10002601m	NKXS01000950.1	PIN21377.1	Serine/threonine protein kinase (EC 2.7.11.1)	AT3G08760.3	Protein kinase superfamily protein	GO:0004672,GO:0006468	2.7.11.1		KOG1187	PTHR24420,PTHR24420:SF547	PF07714
Haimp10002603m	NKXS01000950.1	PIN21379.1	Non-specific lipid-transfer protein	AT5G59310.1	lipid transfer protein 4						PF14368							1.49603	0.000102361
Haimp10002604m	NKXS01000950.1	PIN21380.1	Non-specific lipid-transfer protein	AT5G59320.1	lipid transfer protein 3						PF14368					3.95791	0.0105573	-0.950123	0.00276059					DiEG
Haimp10002605m	NKXS01000950.1	PIN21381.1	Non-specific lipid-transfer protein	AT3G51590.1	lipid transfer protein 12						PF00234
Haimp10002606m	NKXS01000950.1	PIN21382.1	Non-specific lipid-transfer protein	AT5G01870.1	Bifunctional inhibitor/lipid-transfer protein/seed storage 2S albumin superfamily protein						PF00234
Haimp10002607m	NKXS01000950.1	PIN21383.1	Non-specific lipid-transfer protein	AT5G01870.1	Bifunctional inhibitor/lipid-transfer protein/seed storage 2S albumin superfamily protein						PF00234
Haimp10002608m	NKXS01000950.1	PIN21384.1	Non-specific lipid-transfer protein								PF14368
Haimp10002609m	NKXS01000950.1	PIN21385.1	Non-specific lipid-transfer protein	AT5G01870.1	Bifunctional inhibitor/lipid-transfer protein/seed storage 2S albumin superfamily protein						PF00234							-2.68245	4.62452e-06
Haimp10002610m	NKXS01000950.1	PIN21386.1	Non-specific lipid-transfer protein	AT5G01870.1	Bifunctional inhibitor/lipid-transfer protein/seed storage 2S albumin superfamily protein						PF14368
Haimp10002611m	NKXS01000950.1	PIN21387.1	Expansin	AT2G40610.1	expansin A8					PTHR31867	PF03330,PF01357
Haimp10002614m				AT4G15280.2	UDP-glucosyl transferase 71B5	GO:0008152,GO:0016758			KOG1192	PTHR11926,PTHR11926:SF184	PF00201
Haimp10002615m											PF05678
Haimp10002617m				AT3G12810.1	SNF2 domain-containing protein / helicase domain-containing protein	GO:0003677,GO:0005524	3.6.4.12	K11320	KOG0389	PTHR10799,PTHR10799:SF584	PF00176,PF00271,PF07529
Haimp10002619m	NKXS01000951.1	PIN21365.1	Ribose-phosphate pyrophosphokinase (EC 2.7.6.1)	AT2G42910.1	Phosphoribosyltransferase family protein	GO:0009116	2.7.6.1		KOG1448	PTHR10210,PTHR10210:SF34	PF13793,PF00156
Haimp10002620m	NKXS01008743.1	PIM98119.1	F-box domain-containing protein	AT1G13570.1	F-box/RNI-like superfamily protein	GO:0005515				PTHR32212:SF56,PTHR32212	PF00646			-5.47489	0.00217532
Haimp10002624m						GO:0003700,GO:0006355		K08064		PTHR12632:SF7,PTHR12632	PF02045
Haimp10002625m	NKXS01008746.1	PIM98118.1	Glucose-6-phosphate 1-dehydrogenase (EC 1.1.1.49)	AT1G09420.2	glucose-6-phosphate dehydrogenase 4	GO:0004345,GO:0006006,GO:0050661,GO:0055114	1.1.1.49	K00036	KOG0563	PTHR23429:SF4,PTHR23429	PF02781,PF00479							-2.77462	0.0104875
Haimp10002627m	NKXS01008747.1	PIM98117.1	DNA-directed DNA polymerase (EC 2.7.7.7)				2.7.7.7				PF00078,PF13975
Haimp10002628m	NKXS01000952.1	PIN21350.1	Mitogen-activated protein kinase (EC 2.7.11.24)	AT2G42880.1	MAP kinase 20	GO:0004672,GO:0005524,GO:0006468	2.7.11.24	K04371	KOG0660	PTHR24055,PTHR24055:SF169	PF00069
Haimp10002630m	NKXS01000952.1	PIN21351.1	Uncharacterized protein															-1.78753	0.00586876
Haimp10002633m	NKXS01000952.1	PIN21353.1	Uncharacterized protein					K14775	KOG1685	PTHR23105:SF5,PTHR23105	PF00687							0.760359	0.0456857
Haimp10002634m	NKXS01000952.1	PIN21354.1	Xyloglucan endotransglucosylase/hydrolase (EC 2.4.1.207)	AT5G57560.1	Xyloglucan endotransglucosylase/hydrolase family protein	GO:0004553,GO:0005618,GO:0005975,GO:0006073,GO:0016762,GO:0048046	2.4.1.207	K08235		PTHR31062,PTHR31062:SF20	PF06955,PF00722							2.46999	3.64631e-05
Haimp10002635m	NKXS01000952.1	PIN21355.1	Xyloglucan endotransglucosylase/hydrolase (EC 2.4.1.207)	AT5G57560.1	Xyloglucan endotransglucosylase/hydrolase family protein	GO:0004553,GO:0005618,GO:0005975,GO:0006073,GO:0016762,GO:0048046	2.4.1.207	K08235		PTHR31062,PTHR31062:SF20	PF06955,PF00722
Haimp10002636m	NKXS01000952.1	PIN21356.1	Xyloglucan endotransglucosylase/hydrolase (EC 2.4.1.207)			GO:0004553,GO:0005618,GO:0005975,GO:0006073,GO:0016762,GO:0048046	2.4.1.207			PTHR31062,PTHR31062:SF20	PF06955,PF00722
Haimp10002637m	NKXS01000952.1	PIN21357.1	Xyloglucan endotransglucosylase/hydrolase (EC 2.4.1.207)	AT5G57560.1	Xyloglucan endotransglucosylase/hydrolase family protein	GO:0004553,GO:0005618,GO:0005975,GO:0006073,GO:0016762,GO:0048046	2.4.1.207	K08235		PTHR31062,PTHR31062:SF20	PF06955,PF00722
Haimp10002638m	NKXS01000952.1	PIN21358.1	Xyloglucan endotransglucosylase/hydrolase (EC 2.4.1.207)	AT5G57560.1	Xyloglucan endotransglucosylase/hydrolase family protein	GO:0004553,GO:0005618,GO:0005975,GO:0006073,GO:0016762,GO:0048046	2.4.1.207	K08235		PTHR31062,PTHR31062:SF20	PF06955,PF00722
Haimp10002639m	NKXS01000952.1	PIN21359.1	Citrate synthase	AT3G58750.1	citrate synthase 2	GO:0044262,GO:0046912	2.3.3.16	K01647	KOG2617	PTHR11739,PTHR11739:SF1	PF00285							-1.5614	0.000958357
Haimp10002640m	NKXS01000952.1	PIN21360.1	Ubiquinone biosynthesis O-methyltransferase, mitochondrial (3-demethylubiquinol 3-O-methyltransferase) (EC 2.1.1.64) (Polyprenyldihydroxybenzoate methyltransferase) (EC 2.1.1.114)			GO:0006744,GO:0008425	2.1.1.64	K00591	KOG1270	PTHR23134,PTHR23134:SF4	PF13489
Haimp10002641m	NKXS01000952.1	PIN21361.1	Ras suppressor protein (Contains leucine-rich repeats)	AT2G42800.1	receptor like protein 29	GO:0005515			KOG0617	PTHR24420:SF709,PTHR24420	PF13855,PF00560
Haimp10002642m	NKXS01000952.1	PIN21362.1	Serine/threonine-protein phosphatase 5 (EC 3.1.3.16)	AT2G42810.2	protein phosphatase 5.2	GO:0004721,GO:0005515,GO:0005634,GO:0005737,GO:0006470,GO:0016787	3.1.3.16	K04460	KOG0376	PTHR11668,PTHR11668:SF12	PF08321,PF00149,PF13414,PF00515
Haimp10002643m	NKXS01000952.1	PIN21363.1	Tyrosine kinase (EC 2.7.11.1)	AT3G58760.3	Integrin-linked protein kinase family	GO:0004672,GO:0005524,GO:0006468	2.7.11.1		KOG0192	PTHR23257:SF371,PTHR23257	PF00069,PF12796
Haimp10002644m	NKXS01000952.1	PIN21364.1	ATP-dependent DNA helicase (EC 3.6.4.12)			GO:0000723,GO:0003678,GO:0006281	3.6.4.12	K15255	KOG0987	PTHR23274	PF05970
Haimp10002646m	NKXS01008748.1	PIM98116.1	Fatty acid hydroxylase domain-containing protein	AT5G57800.1	Fatty acid hydroxylase superfamily	GO:0005506,GO:0006633,GO:0016491,GO:0055114				PTHR11863:SF23,PTHR11863	PF04116							-1.49885	1.46538e-07
Haimp10002648m	NKXS01008749.1	PIM98114.1	Uncharacterized protein							PTHR12603:SF0,PTHR12603
Haimp10002652m				AT3G23250.1	myb domain protein 15	GO:0003682				PTHR10641,PTHR10641:SF462	PF00249
Haimp10002653m				AT4G14385.1	histone acetyltransferase subunit NuA4-domain protein			K11344	KOG3856	PTHR13476,PTHR13476:SF0	PF09340
Haimp10002654m				AT2G31200.1	actin depolymerizing factor 6	GO:0003779,GO:0005622,GO:0015629,GO:0030042		K05765	KOG1735	PTHR11913:SF20,PTHR11913	PF00241
Haimp10002655m						GO:0005515				PTHR23155:SF461,PTHR23155	PF13855,PF00560
Haimp10002657m	NKXS01008752.1	PIM98113.1	Bet_v_1 domain-containing protein			GO:0006952,GO:0009607				PTHR31213:SF5,PTHR31213	PF00407
Haimp10002661m						GO:0045735				PTHR31189,PTHR31189:SF2	PF00190
Haimp10002663m						GO:0005515				PTHR24186:SF3,PTHR24186	PF00023,PF12796
Haimp10002665m	NKXS01000954.1	PIN21347.1	HVA22-like protein	AT2G42820.1	HVA22-like protein F			K17279		PTHR12300:SF27,PTHR12300	PF03134
Haimp10002668m	NKXS01000954.1	PIN21348.1	MADS box transcription factor	AT4G18960.1	K-box region and MADS-box transcription factor family protein	GO:0003677,GO:0003700,GO:0005634,GO:0006355,GO:0046983		K09264	KOG0014	PTHR11945,PTHR11945:SF150	PF01486,PF00319
Haimp10002670m	NKXS01000954.1	PIN21349.1	Hexosyltransferase (EC 2.4.1.-)	AT3G58790.1	galacturonosyltransferase 15	GO:0016757	2.4.1.43			PTHR32116,PTHR32116:SF2	PF01501
Haimp10002674m	NKXS01008759.1	PIM98111.1	Uncharacterized protein	AT3G03520.1	non-specific phospholipase C3	GO:0016788				PTHR31956:SF4,PTHR31956	PF04185
Haimp10002675m	NKXS01008759.1	PIM98112.1	Anaphase-promoting complex (APC), subunit 11	AT3G03550.1	RING/U-box superfamily protein	GO:0005515,GO:0008270			KOG1493	PTHR14155,PTHR14155:SF82	PF13639
Haimp10002677m						GO:0005515			KOG2502	PTHR16517:SF25,PTHR16517	PF01167,PF00646
Haimp10002678m				AT3G14890.1	phosphoesterase	GO:0003677,GO:0008270	3.1.3.7	K08073		PTHR12083,PTHR12083:SF8	PF00645,PF08645
Haimp10002681m				AT1G30620.4	NAD(P)-binding Rossmann-fold superfamily protein	GO:0003824,GO:0003978,GO:0006012,GO:0050662	5.1.3.5			PTHR10366:SF186,PTHR10366	PF01370
Haimp10002682m	NKXS01008760.1	PIM98110.1	CYSTM domain-containing protein							PTHR31568,PTHR31568:SF3	PF12734							-2.79744	0.00595565
Haimp10002684m										PTHR32429:SF10,PTHR32429								0.88014	0.0315039
Haimp10002685m				AT3G14250.1	RING/U-box superfamily protein	GO:0008270,GO:0046872	6.3.2.19	K11975		PTHR11685	PF00097,PF01485							-4.06373	3.74445e-05
Haimp10002686m				AT1G75540.1	salt tolerance homolog2	GO:0005622,GO:0008270				PTHR31832,PTHR31832:SF3	PF00643
Haimp10002687m	NKXS01000955.1	PIN21342.1	Uncharacterized protein							PTHR31533,PTHR31533:SF2
Haimp10002688m	NKXS01000955.1	PIN21343.1	Actin	AT5G56180.1	actin-related protein 8	GO:0005515		K16616	KOG0676	PTHR11937:SF161,PTHR11937	PF00022,PF00646							-2.04054	0.0298108
Haimp10002689m	NKXS01000955.1	PIN21344.1	WD_REPEATS_REGION domain-containing protein	AT3G13340.2	Transducin/WD40 repeat-like superfamily protein	GO:0005515				PTHR22847,PTHR22847:SF396	PF00400							-1.98879	0.0117969
Haimp10002690m	NKXS01000955.1	PIN21345.1	PSI-G (Photosystem I reaction center subunit V, chloroplastic)	AT1G55670.1	photosystem I subunit G	GO:0009522,GO:0015979,GO:0016020		K08905			PF01241
Haimp10002691m											PF13952
Haimp10002694m	NKXS01008764.1	PIM98109.1	Cystathionine beta-lyase/cystathionine gamma-synthase (EC 4.4.1.11)	AT1G64660.1	methionine gamma-lyase	GO:0030170	4.4.1.11	K01761	KOG0053	PTHR11808,PTHR11808:SF15	PF01053					3.68888	0.00100551	-3.9297	0.00275079					DiEG
Haimp10002696m	NKXS01008765.1	PIM98107.1	Dynactin, subunit p25 (EC 1.6.5.3)	AT3G48680.1	gamma carbonic anhydrase-like 2		1.6.5.3		KOG3121	PTHR13061:SF4,PTHR13061
Haimp10002700m				AT5G50360.1	von willebrand factor A domain protein											0.883936	0.0306631
Haimp10002701m	NKXS01008766.1	PIM98106.1	Pectinesterase (EC 3.1.1.11)	AT5G20860.2	Plant invertase/pectin methylesterase inhibitor superfamily	GO:0004857,GO:0005618,GO:0030599,GO:0042545	3.1.1.11	K01051		PTHR31707:SF5,PTHR31707	PF04043,PF01095
Haimp10002702m										PTHR24076:SF83,PTHR24076	PF00226
Haimp10002704m				AT1G70950.1	TPX2 (targeting protein for Xklp2) protein family					PTHR31358,PTHR31358:SF2
Haimp10002706m				AT4G04180.1	P-loop containing nucleoside triphosphate hydrolases superfamily protein	GO:0005524	3.6.1.3		KOG0730	PTHR23073,PTHR23073:SF29	PF00004
Haimp10002708m				AT4G04210.1	plant UBX domain containing protein 4	GO:0005515		K14012	KOG2086	PTHR23333:SF20,PTHR23333	PF00789,PF08059							-2.34546	0.048856
Haimp10002709m	NKXS01008772.1	PIM98105.1	Cytochrome P450 CYP4/CYP19/CYP26 subfamily	AT4G39490.1	cytochrome P450, family 96, subfamily A, polypeptide 10	GO:0005506,GO:0016705,GO:0020037,GO:0055114			KOG0157	PTHR24296:SF1,PTHR24296	PF00067
Haimp10002710m	NKXS01008773.1	PIM98103.1	Uncharacterized protein	AT5G59845.1	Gibberellin-regulated family protein					PTHR23201	PF02704
Haimp10002711m	NKXS01008773.1	PIM98104.1	eIF2-interacting protein ABC50 (ABC superfamily) (EC 3.6.1.3)	AT3G54540.1	general control non-repressible 4	GO:0005524,GO:0016887	3.6.1.3	K06184	KOG0066	PTHR19211,PTHR19211:SF14	PF00005							1.51857	6.73965e-06
Haimp10002712m				AT2G36900.1	membrin 11			K08496	KOG3251	PTHR21230,PTHR21230:SF1	PF12352
Haimp10002713m				AT4G29870.1	Oligosaccharyltransferase complex/magnesium transporter family protein				KOG3356	PTHR13160	PF04756
Haimp10002714m				AT5G05350.1	PLAC8 family protein					PTHR31045,PTHR31045:SF2	PF04749
Haimp10002715m				AT3G56190.1	alpha-soluble NSF attachment protein 2	GO:0006886				PTHR13768:SF8,PTHR13768	PF14938
Haimp10002716m	NKXS01008774.1	PIM98102.1	Aspartyl protease (EC 3.4.23.12)	AT3G25700.1	Eukaryotic aspartyl protease family protein	GO:0004190,GO:0006508	3.4.23.12		KOG1339	PTHR13683:SF250,PTHR13683	PF14543,PF14541
Haimp10002717m						GO:0005515		K11797		PTHR16266,PTHR16266:SF17	PF00439,PF00400
Haimp10002718m	NKXS01000956.1	PIN21323.1	Uncharacterized protein	AT1G62360.1	KNOX/ELK homeobox transcription factor	GO:0003677,GO:0005634,GO:0006355				PTHR11850,PTHR11850:SF64	PF03791,PF03789,PF05920
Haimp10002719m	NKXS01000956.1	PIN21324.1	Uncharacterized protein	AT4G22140.3	PHD finger family protein / bromo-adjacent homology (BAH) domain-containing protein	GO:0003682,GO:0005515				PTHR12505	PF01426,PF00628
Haimp10002720m	NKXS01000956.1	PIN21325.1	Cucumisin (EC 3.4.21.25)	AT1G62340.1	PA-domain containing subtilase family protein	GO:0004252,GO:0005618,GO:0006508,GO:0016020	3.4.21.25			PTHR10795:SF341,PTHR10795	PF06280,PF00082,PF05922
Haimp10002721m				AT1G62330.1	O-fucosyltransferase family protein					PTHR31933,PTHR31933:SF4	PF10250
Haimp10002722m	NKXS01000956.1	PIN21326.1	O-fucosyltransferase family protein							PTHR31933,PTHR31933:SF4	PF10250
Haimp10002723m	NKXS01000956.1	PIN21327.1	Uncharacterized protein								PF02341
Haimp10002724m	NKXS01000956.1	PIN21328.1	Uncharacterized protein	AT4G22120.2	ERD (early-responsive to dehydration stress) family protein	GO:0016020			KOG1134	PTHR13018,PTHR13018:SF37	PF02714,PF14703,PF13967
Haimp10002725m	NKXS01000956.1	PIN21329.1	Putative transcription factor 5qNCA, contains JmjC domain	AT1G11950.1	Transcription factor jumonji (jmjC) domain-containing protein			K15601	KOG1356	PTHR12549	PF02373							-2.8177	5.67346e-05
Haimp10002726m	NKXS01000956.1	PIN21330.1	Leucyl-tRNA synthetase (EC 6.1.1.4)	AT4G04350.1	tRNA synthetase class I (I, L, M and V) family protein	GO:0000166,GO:0002161,GO:0004812,GO:0004823,GO:0005524,GO:0006418,GO:0006429	6.1.1.4	K01869	KOG0435	PTHR11946:SF7,PTHR11946	PF08264,PF13603,PF09334,PF00133
Haimp10002727m	NKXS01000956.1	PIN21331.1	Uncharacterized protein	AT1G11940.1	Core-2/I-branching beta-1,6-N-acetylglucosaminyltransferase family protein	GO:0008375,GO:0016020				PTHR31042:SF2,PTHR31042	PF02485							-4.64723	2.4393e-05
Haimp10002728m	NKXS01000956.1	PIN21332.1	Reductase	AT4G05530.1	indole-3-butyric acid response 1				KOG0725	PTHR24322,PTHR24322:SF239	PF13561							1.2145	0.0248682
Haimp10002730m	NKXS01000956.1	PIN21334.1	Uncharacterized protein	AT1G12020.1	hypothetical protein					PTHR31903,PTHR31903:SF4
Haimp10002731m	NKXS01000956.1	PIN21335.1	Lysophospholipase (EC 3.1.1.5)			GO:0016787	3.1.1.5		KOG2112	PTHR10655,PTHR10655:SF20	PF02230
Haimp10002733m	NKXS01000956.1	PIN21337.1	Mitochondrial pyruvate carrier	AT4G22310.1	Uncharacterized protein family (UPF0041)	GO:0005743,GO:0006850			KOG1589	PTHR14154:SF2,PTHR14154	PF03650
Haimp10002735m	NKXS01000956.1	PIN21339.1	Uncharacterized protein	AT1G12030.1	phosphoenolpyruvate carboxylase, putative (DUF506)					PTHR31579	PF04720							2.80056	0.0125607
Haimp10002737m	NKXS01000956.1	PIN21341.1	Phytocyanin domain-containing protein			GO:0005507,GO:0009055					PF02298							-2.38242	0.0257321
Haimp10002738m				AT3G19130.1	RNA-binding protein 47B	GO:0003676			KOG0148	PTHR24012,PTHR24012:SF276	PF00076
Haimp10002739m	NKXS01008777.1	PIM98100.1	Geranylgeranyl pyrophosphate synthase/Polyprenyl synthetase (EC 2.5.1.29)	AT4G38460.1	geranylgeranyl reductase	GO:0008299	2.5.1.29	K13789	KOG0776	PTHR12001,PTHR12001:SF41	PF00348
Haimp10002740m	NKXS01008777.1	PIM98101.1	Leucine rich repeat protein	AT2G17020.1	F-box/RNI-like superfamily protein	GO:0005515			KOG1947	PTHR23125,PTHR23125:SF253	PF13516,PF00646							-2.91584	3.54479e-09
Haimp10002741m	NKXS01008778.1	PIM98099.1	Ras suppressor protein (Contains leucine-rich repeats)	AT3G05370.1	receptor like protein 31	GO:0005515			KOG0617	PTHR24420:SF637,PTHR24420	PF13855,PF13516,PF00560
Haimp10002742m				AT3G14270.1	phosphatidylinositol-4-phosphate 5-kinase family protein	GO:0005524,GO:0044267,GO:0046872	2.7.1.150			PTHR11353,PTHR11353:SF57	PF00118,PF01363
Haimp10002743m				AT3G14260.1	LURP-one-like protein (DUF567)					PTHR31087:SF2,PTHR31087	PF04525
Haimp10002744m	NKXS01008780.1	PIM98097.1	Uncharacterized protein			GO:0005509,GO:0030247				PTHR24420:SF715,PTHR24420	PF07645,PF13947
Haimp10002745m	NKXS01008780.1	PIM98098.1	EGF_CA domain-containing protein			GO:0004674,GO:0005509,GO:0016021,GO:0030247				PTHR24420:SF715,PTHR24420	PF07645,PF13947,PF08488
Haimp10002748m	NKXS01008781.1	PIM98096.1	Methionine gamma-lyase (EC 4.4.1.11)			GO:0030170	4.4.1.11			PTHR11808,PTHR11808:SF41	PF06838
Haimp10002750m				AT2G39420.1	alpha/beta-Hydrolases superfamily protein		2.3.1.22		KOG1455	PTHR11614,PTHR11614:SF92	PF12146
Haimp10002752m	NKXS01000092.1	PIN26464.1	Uncharacterized protein	AT5G62570.1	Calmodulin binding protein-like protein					PTHR31713,PTHR31713:SF1	PF07887
Haimp10002753m	NKXS01000092.1	PIN26465.1	Uncharacterized protein							PTHR31713,PTHR31713:SF1	PF07887
Haimp10002754m	NKXS01000092.1	PIN26466.1	Uncharacterized protein	AT5G50100.1	Putative thiol-disulphide oxidoreductase DCC						PF04134
Haimp10002755m	NKXS01000092.1	PIN26467.1	Regulatory protein MLP	AT1G10200.1	GATA type zinc finger transcription factor family protein	GO:0008270		K09377	KOG1700	PTHR24206	PF00412
Haimp10002758m	NKXS01000957.1	PIN21317.1	Fumarylacetoacetase (EC 3.7.1.2) (Fumarylacetoacetate hydrolase)	AT1G12050.1	fumarylacetoacetase	GO:0003824,GO:0004334,GO:0008152,GO:0009072	3.7.1.2	K01555	KOG2843	PTHR11820:SF1,PTHR11820	PF09298,PF01557
Haimp10002759m	NKXS01000957.1	PIN21318.1	BAG domain-containing protein	AT1G12060.1	BCL-2-associated athanogene 5	GO:0051087					PF02179
Haimp10002760m	NKXS01000957.1	PIN21319.1	Long-chain-alcohol O-fatty-acyltransferase (EC 2.3.1.75)	AT3G51970.1	acyl-CoA sterol acyl transferase 1		2.3.1.75			PTHR31595,PTHR31595:SF1	PF13813
Haimp10002761m	NKXS01000957.1	PIN21320.1	Long-chain-alcohol O-fatty-acyltransferase (EC 2.3.1.75)	AT3G51970.1	acyl-CoA sterol acyl transferase 1		2.3.1.75			PTHR31595,PTHR31595:SF1	PF13813					1.98717	0.0295388
Haimp10002762m	NKXS01000957.1	PIN21321.1	Spindle pole body protein-Sad1p (EC 3.4.19.12)	AT4G22350.2	Ubiquitin C-terminal hydrolases superfamily protein	GO:0006511,GO:0008270,GO:0036459	3.4.19.12	K12847	KOG2026	PTHR24619:SF122,PTHR24619	PF00443,PF02148
Haimp10002763m	NKXS01000957.1	PIN21322.1	Rho GDP-dissociation inhibitor			GO:0005094,GO:0005737		K12462	KOG3205	PTHR10980:SF3,PTHR10980	PF02115
Haimp10002766m	NKXS01008783.1	PIM98093.1	Uncharacterized protein			GO:0006952,GO:0016021				PTHR31942,PTHR31942:SF8	PF03094							-1.35621	0.0015618
Haimp10002767m				AT1G22360.1	UDP-glucosyl transferase 85A2	GO:0008152,GO:0016758	2.4.1.324			PTHR11926:SF143,PTHR11926	PF00201
Haimp10002768m	NKXS01008785.1	PIM98090.1	Uncharacterized protein	AT4G17030.1	expansin-like B1					PTHR31692:SF2,PTHR31692	PF03330,PF01357
Haimp10002769m	NKXS01008785.1	PIM98091.1	Uncharacterized protein	AT1G05670.3	Pentatricopeptide repeat (PPR-like) superfamily protein					PTHR24015	PF13812,PF12854,PF01535,PF13041							-1.40813	0.0291697
Haimp10002772m	NKXS01008786.1	PIM98089.1	Xyloglucan endotransglucosylase/hydrolase (EC 2.4.1.207)	AT4G03210.1	xyloglucan endotransglucosylase/hydrolase 9	GO:0004553,GO:0005618,GO:0005975,GO:0006073,GO:0016762,GO:0048046	2.4.1.207	K08235		PTHR31062,PTHR31062:SF11	PF06955,PF00722							2.47924	0.0175326
Haimp10002773m	NKXS01008787.1	PIM98087.1	Serine/threonine protein kinase (EC 2.7.11.1)	AT2G19130.1	S-locus lectin protein kinase family protein	GO:0004672,GO:0005524,GO:0006468	2.7.11.1		KOG1187	PTHR24420,PTHR24420:SF582	PF08276,PF00069							2.19056	0.00478988
Haimp10002775m											PF05278
Haimp10002777m				AT5G18860.1	inosine-uridine preferring nucleoside hydrolase family protein				KOG2938	PTHR12304:SF6,PTHR12304	PF01156
Haimp10002778m	NKXS01008790.1	PIM98086.1	Uncharacterized protein	AT2G05160.2	CCCH-type zinc fingerfamily protein with RNA-binding domain-containing protein					PTHR24009	PF14259,PF12872
Haimp10002780m	NKXS01008795.1	PIM98085.1	Angiotensin-converting enzyme 2 (EC 3.4.17.23)	AT5G02580.1	argininosuccinate lyase		3.4.17.23			PTHR31871:SF3,PTHR31871	PF09713
Haimp10002781m	NKXS01008797.1	PIM98084.1	ATP synthase subunit d, mitochondrial	AT3G52300.1	ATP synthase D chain	GO:0000276,GO:0015078,GO:0015986		K02138	KOG3366	PTHR12700,PTHR12700:SF12	PF05873
Haimp10002782m										PTHR31549	PF03140
Haimp10002783m				AT4G35160.1	O-methyltransferase family protein	GO:0008171			KOG3178	PTHR11746,PTHR11746:SF68	PF00891					-3.90073	0.00169734
Haimp10002784m	NKXS01008799.1	PIM98083.1	9-cis-beta-carotene 9',10'-cleaving dioxygenase (EC 1.13.11.68)	AT2G44990.2	carotenoid cleavage dioxygenase 7		1.13.11.68			PTHR10543:SF27,PTHR10543	PF03055
Haimp10002785m	NKXS01008801.1	PIM98082.1	Ca2+/calmodulin-dependent protein phosphatase (Calcineurin subunit B), EF-Hand superfamily protein	AT5G55990.1	calcineurin B-like protein 2	GO:0005509		K06268	KOG0034	PTHR23056:SF19,PTHR23056	PF13499,PF13833
Haimp10002787m	NKXS01008804.1	PIM98081.1	CitMHS domain-containing protein	AT1G02260.2	Divalent ion symporter	GO:0016021,GO:0055085				PTHR10283:SF21,PTHR10283	PF03600
Haimp10002788m				AT1G02260.2	Divalent ion symporter	GO:0016021,GO:0055085				PTHR10283:SF21,PTHR10283	PF03600
Haimp10002791m	NKXS01008806.1	PIM98080.1	GRAS domain-containing protein	AT1G14920.1	GRAS family transcription factor family protein			K14494		PTHR31636:SF7,PTHR31636	PF12041,PF03514
Haimp10002792m	NKXS01008808.1	PIM98079.1	START domain-containing protein	AT4G21750.3	Homeobox-leucine zipper family protein / lipid-binding START domain-containing protein	GO:0008289				PTHR24325,PTHR24325:SF14	PF01852
Haimp10002793m						GO:0004672,GO:0005515,GO:0005524,GO:0006468	2.7.11.1		KOG1187	PTHR24420:SF571,PTHR24420	PF13855,PF13516,PF00069,PF00560,PF12799
Haimp10002794m				AT5G02310.1	proteolysis 6	GO:0004842,GO:0008270	3.4.17.20			PTHR21497:SF24,PTHR21497	PF02207							2.56585	7.91104e-05
Haimp10002796m				AT2G37630.1	myb-like HTH transcriptional regulator family protein			K09422	KOG0048	PTHR10641,PTHR10641:SF457	PF13921
Haimp10002797m	NKXS01008809.1	PIM98078.1	Pollen allergen Ole e 2			GO:0003779,GO:0030036				PTHR11604,PTHR11604:SF0	PF00235
Haimp10002798m	NKXS01008811.1	PIM98077.1	DNA topoisomerase (EC 5.6.2.1)	AT5G63920.1	topoisomerase 3alpha	GO:0003677,GO:0003916,GO:0003917,GO:0005694,GO:0006265,GO:0008270	5.99.1.2	K03165		PTHR11390:SF23,PTHR11390	PF06839,PF01396,PF01131							1.1168	0.000715213
Haimp10002799m	NKXS01008812.1	PIM98075.1	GRAS domain-containing protein							PTHR31636,PTHR31636:SF16	PF03514
Haimp10002800m	NKXS01008812.1	PIM98076.1	Vinorine synthase (EC 2.3.1.160)	AT3G26040.1	HXXXD-type acyl-transferase family protein	GO:0016747	2.3.1.160			PTHR31623	PF02458
Haimp10002802m	NKXS01000959.1	PIN21311.1	Dipeptidyl aminopeptidase (EC 3.4.19.1)	AT4G14570.1	acylaminoacyl-peptidase-like protein	GO:0006508,GO:0008236	3.4.19.1	K01303	KOG2100	PTHR11731,PTHR11731:SF108	PF00326							2.60524	2.2957e-06
Haimp10002804m	NKXS01000959.1	PIN21312.1	Uncharacterized protein	AT5G43750.1	NAD(P)H dehydrogenase 18													1.29186	0.0154236
Haimp10002805m	NKXS01000959.1	PIN21313.1	Non-specific serine/threonine protein kinase (EC 2.7.11.1)	AT2G23770.1	protein kinase family protein / peptidoglycan-binding LysM domain-containing protein	GO:0004672,GO:0006468	2.7.11.1			PTHR24420:SF626,PTHR24420	PF07714,PF01476
Haimp10002807m	NKXS01000959.1	PIN21314.1	Uncharacterized protein							PTHR31563:SF2,PTHR31563
Haimp10002808m	NKXS01008814.1	PIM98073.1	NPH3 domain-containing protein	AT1G67900.2	Phototropic-responsive NPH3 family protein					PTHR32370:SF9,PTHR32370	PF03000
Haimp10002809m	NKXS01008814.1	PIM98074.1	AP2/ERF domain-containing protein	AT1G24590.1	DORNROSCHEN-like	GO:0003700,GO:0006355				PTHR31677,PTHR31677:SF2	PF00847
Haimp10002814m										PTHR31852,PTHR31852:SF2
Haimp10002815m	NKXS01000960.1	PIN21296.1	Non-specific lipid-transfer protein								PF00234
Haimp10002816m	NKXS01000960.1	PIN21297.1	Reductase	AT4G05530.1	indole-3-butyric acid response 1			K11147	KOG0725	PTHR24322,PTHR24322:SF239	PF13561
Haimp10002818m	NKXS01000960.1	PIN21299.1	Tyrosine kinase (EC 2.7.11.1)	AT1G62400.1	Protein kinase superfamily protein	GO:0004672,GO:0004674,GO:0006468	2.7.11.1		KOG0192	PTHR23257:SF81,PTHR23257	PF07714
Haimp10002819m	NKXS01000960.1	PIN21300.1	Mediator of RNA polymerase II transcription subunit 11 (Mediator complex subunit 11)	AT3G01435.2	Expressed protein	GO:0001104,GO:0006357,GO:0016592		K15131		PTHR22890	PF10280
Haimp10002820m				AT4G22310.1	Uncharacterized protein family (UPF0041)	GO:0005743,GO:0006850			KOG1589	PTHR14154:SF2,PTHR14154	PF03650
Haimp10002822m	NKXS01000960.1	PIN21302.1	5'-phosphoribosylglycinamide transformylase (EC 2.1.2.2) (GAR transformylase)			GO:0009058,GO:0016742	2.1.2.2	K00601	KOG3076	PTHR10520	PF00551							-2.42079	0.0259167
Haimp10002823m	NKXS01000960.1	PIN21303.1	Uncharacterized protein	AT1G62420.1	DUF506 family protein (DUF506)					PTHR31579	PF04720
Haimp10002825m	NKXS01000960.1	PIN21305.1	Long-chain-alcohol O-fatty-acyltransferase (EC 2.3.1.75)	AT5G55350.1	MBOAT (membrane bound O-acyl transferase) family protein		2.3.1.75			PTHR31595,PTHR31595:SF1	PF13813
Haimp10002826m	NKXS01000960.1	PIN21306.1	Ubiquitinyl hydrolase 1 (EC 3.4.19.12)	AT4G22350.2	Ubiquitin C-terminal hydrolases superfamily protein	GO:0006511,GO:0036459	3.4.19.12			PTHR24619:SF122,PTHR24619	PF00443
Haimp10002829m	NKXS01000960.1	PIN21308.1	Rho GDP-dissociation inhibitor			GO:0005094,GO:0005737		K12462	KOG3205	PTHR10980:SF3,PTHR10980	PF02115
Haimp10002830m	NKXS01000960.1	PIN21309.1	ER membrane protein complex subunit 3	AT4G12590.1	ER membrane protein complex subunit-like protein (Protein of unknown function DUF106, transmembrane)	GO:0016020			KOG3188	PTHR13116	PF01956
Haimp10002831m	NKXS01000960.1	PIN21310.1	Uncharacterized protein															-1.57993	0.0288756
Haimp10002832m				AT2G07732.1	Ribulose bisphosphate carboxylase large chain, catalytic domain	GO:0000287	4.1.1.39	K01601		PTHR23321:SF28,PTHR23321	PF00016
Haimp10002833m	NKXS01008820.1	PIM98070.1	Cytochrome P450 CYP2 subfamily	AT2G45570.1	cytochrome P450, family 76, subfamily C, polypeptide 2	GO:0005506,GO:0016705,GO:0020037,GO:0055114			KOG0156	PTHR24298:SF49,PTHR24298	PF00067							1.13266	0.000861212
[truncated: 29,036 more rows]

## Sheet: Table S7
Table S7 Description of the acronyms of Transcription Factors Family among differentially expressed genes (DEGs) in H. impetiginosus, H. ochraceus, H. serratifolius and T. aurea
Acronyms	Name description
AP2	Apetala 2
ARF	Auxin Response Factors
ARR-B	type-B phospho-Accepting Response Regulator
B3	Superfamily B3
BBR/BPC	Barley B Recombinant-Basic Pentacysteine
BES1	BRI1-EMS-Suppressor 1
bHLH	Basic helix-loop-helix
bZIP	Basic Leucine Zipper
C2H2	Cys2His2 zinc finger
C3H	Cys3His zinc finger
CO-like	CONSTANS-like
CPP	Cystein-rich Polycomb-like Protein
Dof	DNA-binding with one zinc finger
E2F/DP	E2 Factor/Dimerization Partner
EIL	Ethylene Insensitive3-Like
ERF	Ethylene-Responsive factor
FAR1	FAR-red-impaired response1
G2-like	Golden2-like
GATA	DNA-binding specific to the “GATA” sequence
GRAS	Gibberellic acid insensitive (Gai), Repressor of gai (Rgr) And Scarecrow (Scr)
GRF	Growth-Regulating Factor
HB-other	Homeobox
HD-ZIP	Homeodomain-leucine Zipper
HSF	Heat Shock Factor
LBD	Lateral organ Boundaries Domain
LSD	Lesion Simulating Disease 1
M-type MADS	M-type MCM1, Agamous, Deficiens and Serum response factor
MIKC MADS	MADS domain, I region, K domain and C terminal domain
MYB	Myeloblastosis
NAC	NAM, ATAF1/2, and CUC2
NFX1	Nuclear transcription Factor X-box binding 1
NFYA	Nuclear transcription Factor Y subunit Alpha
NFYB	Nuclear transcription Factor Y subunit Beta
NFYC	Nuclear transcription Factor Y subunit Gamma
Nin-like	Nodule Inception-like
RAV	Related to ABI3/VP1
SBP	SQUAMOSA promoter Binding Protein
SRS	Shi Related Sequence
TALE	Three-Amino-acid-Loop-Extension
TCP	Teosinte Branched 1, Cycloidea and PCF1
VOZ	Vascular plant One-Zinc-finger
WOX	WUSCHEL-related homeobox
ZF-HD	Zinc Finger-Homeodomain
